# Supplementary material for: Comparing general and specialized word embeddings for biomedical named entity recognition
Source: PeerJ Comput Sci. 2021 Feb 18;7:e384. doi: 10.7717/peerj-cs.384 (PMC7959609; doi:10.7717/peerj-cs.384)
Supplement: Supplemental Information 1 — Since the DrugBank and MedLine corpora have been pre-processed and formatted using the IOB scheme, two folders with the same name as the corpus are attached. Each folder contains three files: "train.txt", "dev.txt" and "test.txt", which were used to train and test the models in the first experiment. DrugBank and MedLine corpora are taken from https://github.com/isegura/DDICorpus (Creative Commons Attribution-NonCommercial 4.0 InternationalUsers (CC BY-NC)). [file peerj-cs-07-384-s001.zip]

Archive with 8 entries (6 files):
- Supplemental Data S1/DrugBank/
- Supplemental Data S1/DrugBank/dev.txt
- Supplemental Data S1/DrugBank/test.txt
- Supplemental Data S1/DrugBank/train.txt
- Supplemental Data S1/MedLine/
- Supplemental Data S1/MedLine/dev.txt
- Supplemental Data S1/MedLine/test.txt
- Supplemental Data S1/MedLine/train.txt
