# Supplementary material for: Comparing general and specialized word embeddings for biomedical named entity recognition
Source: PeerJ Comput Sci. 2021 Feb 18;7:e384. doi: 10.7717/peerj-cs.384 (PMC7959609; doi:10.7717/peerj-cs.384)
Supplement: Supplemental Information 1 — Since the DrugBank and MedLine corpora have been pre-processed and formatted using the IOB scheme, two folders with the same name as the corpus are attached. Each folder contains three files: "train.txt", "dev.txt" and "test.txt", which were used to train and test the models in the first experiment. DrugBank and MedLine corpora are taken from https://github.com/isegura/DDICorpus (Creative Commons Attribution-NonCommercial 4.0 InternationalUsers (CC BY-NC)). [file peerj-cs-07-384-s001.zip › Supplemental Data S1/DrugBank/test.txt]

Based	O
on	O
its	O
minimal	O
extent	O
of	O
absorption	O
interactions	O
of	O
PROTOPIC	B-Brand
Ointment	O
with	O
systemically	O
administered	O
drugs	O
are	O
unlikely	O
to	O
occur	O
but	O
can	O
not	O
be	O
ruled	O
out	O
.	O
Formal	O
topical	O
drug	O
interaction	O
studies	O
with	O
PROTOPIC	B-Brand
Ointment	O
have	O
not	O
been	O
conducted	O
.	O
Some	O
examples	O
of	O
such	O
drugs	O
are	O
erythromycin	B-Drug
itraconazole	B-Drug
ketoconazole	B-Drug
fluconazole	B-Drug
calcium	B-Group
channel	I-Group
blockers	I-Group
and	O
cimetidine	B-Drug
.	O
The	O
concomitant	O
administration	O
of	O
known	O
CYP9A9	O
inhibitors	O
in	O
patients	O
with	O
widespread	O
and	O
/	O
or	O
erythrodermic	O
disease	O
should	O
be	O
done	O
with	O
caution	O
.	O
Alcohol	B-Drug
(	O
this	O
combination	O
may	O
make	O
you	O
very	O
sick	O
)	O
and	O
primaquine	B-Drug
Interactions	O
Interaction	O
may	O
occur	O
with	O
Antacids	B-Group
Calcium	B-Drug
supplements	O
Cholestyramine	B-Drug
Choline	B-Drug
and	O
magnesium	B-Drug
salicylates	I-Drug
Colestipol	B-Drug
Iron	B-Drug
-	O
containing	O
drugs	O
Laxatives	B-Group
Magnesium	B-Drug
salicylate	I-Drug
:	O
these	O
drugs	O
may	O
decrease	O
the	O
potency	O
of	O
tetracyclines	B-Group
.	O
No	O
specific	O
interactions	O
are	O
known	O
at	O
this	O
time	O
.	O
Drug	O
interaction	O
studies	O
have	O
not	O
been	O
conducted	O
with	O
LUCENTIS	B-Brand
.	O
No	O
formal	O
drug	O
-	O
drug	O
interaction	O
studies	O
have	O
been	O
conducted	O
with	O
Vectibix	B-Brand
.	O
Drug	O
/	O
Laboratory	O
Interactions	O
:	O
There	O
have	O
been	O
no	O
formal	O
drug	O
interaction	O
studies	O
performed	O
with	O
RITUXAN	B-Brand
.	O
Concomitant	O
Therapy	O
Special	O
care	O
should	O
be	O
exercised	O
in	O
treating	O
patients	O
who	O
are	O
receiving	O
concomitant	O
therapy	O
(	O
either	O
topically	O
or	O
systemically	O
)	O
with	O
known	O
photosensitizing	O
agents	O
such	O
as	O
anthralin	B-Drug
coal	B-Drug_n
tar	I-Drug_n
or	O
coal	B-Drug_n
tar	I-Drug_n
derivatives	I-Drug_n
griseofulvin	B-Drug
phenothiazines	B-Group
nalidixic	B-Drug
acid	I-Drug
halogenated	B-Group
salicylanilides	I-Group
(	O
bacteriostatic	O
soaps	O
)	O
sulfonamides	B-Drug
tetracyclines	B-Group
thiazides	B-Group
and	O
certain	O
organic	O
staining	O
dyes	O
such	O
as	O
methylene	B-Drug_n
blue	I-Drug_n
toluidine	B-Drug_n
blue	I-Drug_n
rose	O
bengal	O
and	O
methyl	O
orange	O
.	O
In	O
controlled	O
clinical	O
trials	O
ALOXI	B-Brand
injection	O
has	O
been	O
safely	O
administered	O
with	O
corticosteroids	B-Group
analgesics	B-Group
antiemetics	B-Group
/	O
antinauseants	B-Group
antispasmodics	B-Group
and	O
anticholinergic	B-Group
agents	I-Group
.	O
Palonosetron	B-Drug
did	O
not	O
inhibit	O
the	O
antitumor	O
activity	O
of	O
the	O
five	O
chemotherapeutic	B-Group
agents	I-Group
tested	O
(	O
cisplatin	B-Drug
cyclophosphamide	B-Drug
cytarabine	B-Drug
doxorubicin	B-Drug
and	O
mitomycin	B-Drug
C	I-Drug
)	O
in	O
murine	O
tumor	O
models	O
.	O
Palonosetron	B-Drug
is	O
eliminated	O
from	O
the	O
body	O
through	O
both	O
renal	O
excretion	O
and	O
metabolic	O
pathways	O
with	O
the	O
latter	O
mediated	O
via	O
multiple	O
CYP	O
enzymes	O
.	O
In	O
vitro	O
studies	O
indicated	O
that	O
palonosetron	B-Drug
is	O
not	O
an	O
inhibitor	O
of	O
CYP9A9	O
CYP9A9	O
CYP9B9	O
CYP9C9	O
CYP9D9	O
CYP9E9	O
and	O
CYP9A9	O
/	O
9	O
(	O
CYP9C9	O
was	O
not	O
investigated	O
)	O
nor	O
does	O
it	O
induce	O
the	O
activity	O
of	O
CYP9A9	O
CYP9D9	O
or	O
CYP9A9	O
/	O
9	O
.	O
Therefore	O
the	O
potential	O
for	O
clinically	O
significant	O
drug	O
interactions	O
with	O
palonosetron	B-Drug
appears	O
to	O
be	O
low	O
.	O
Potential	O
drug	O
interactions	O
between	O
OXISTAT	B-Brand
and	O
other	O
drugs	O
have	O
not	O
been	O
systematically	O
evaluated	O
.	O
Although	O
no	O
drug	O
/	O
drug	O
interactions	O
were	O
discovered	O
during	O
the	O
clinical	O
trials	O
of	O
MARINOL	B-Brand
Capsules	O
cannabinoids	B-Group
may	O
interact	O
with	O
other	O
medications	O
through	O
both	O
metabolic	O
and	O
pharmacodynamic	O
mechanisms	O
.	O
Two	O
early	O
clinical	O
studies	O
conducted	O
in	O
patients	O
who	O
received	O
Macugen	B-Brand
alone	O
and	O
in	O
combination	O
with	O
PDT	O
revealed	O
no	O
apparent	O
difference	O
in	O
the	O
plasma	O
pharmacokinetics	O
of	O
pegaptanib	B-Drug
.	O
Interactions	O
for	O
Dronabinol	B-Drug
:	O
In	O
studies	O
involving	O
patients	O
with	O
AIDS	O
and	O
/	O
or	O
cancer	O
MARINOL	B-Brand
(	O
Dronabinol	B-Drug
)	O
Capsules	O
has	O
been	O
co	O
-	O
administered	O
with	O
a	O
variety	O
of	O
medications	O
(	O
e.g.	O
cytotoxic	O
agents	O
anti	B-Drug
-	O
infective	I-Drug
agents	O
sedatives	B-Group
or	O
opioid	B-Group
analgesics	I-Group
)	O
without	O
resulting	O
in	O
any	O
clinically	O
significant	O
drug	O
/	O
drug	O
interactions	O
.	O
The	O
concomitant	O
administration	O
of	O
known	O
CYP9A	O
family	O
of	O
inhibitors	O
in	O
patients	O
with	O
widespread	O
and	O
/	O
or	O
erythrodermic	O
disease	O
should	O
be	O
done	O
with	O
caution	O
.	O
Some	O
examples	O
of	O
such	O
drugs	O
are	O
erythromycin	B-Drug
itraconazole	B-Drug
ketoconazole	B-Drug
fluconazole	B-Drug
calcium	B-Group
channel	I-Group
blockers	I-Group
and	O
cimetidine	B-Drug
.	O
Potential	O
interactions	O
between	O
Elidel	B-Brand
and	O
other	O
drugs	O
including	O
immunizations	O
have	O
not	O
been	O
systematically	O
evaluated	O
.	O
Due	O
to	O
the	O
very	O
low	O
blood	O
levels	O
of	O
pimecrolimus	B-Drug
detected	O
in	O
some	O
patients	O
after	O
topical	O
application	O
systemic	O
drug	O
interactions	O
are	O
not	O
expected	O
but	O
can	O
not	O
be	O
ruled	O
out	O
.	O
Since	O
there	O
is	O
no	O
interaction	O
with	O
theophylline	B-Drug
interaction	O
with	O
other	O
methylxanthines	B-Group
such	O
as	O
caffeine	B-Drug
is	O
unlikely	O
.	O
However	O
renal	O
toxicity	O
was	O
seen	O
with	O
this	O
drug	O
in	O
combination	O
with	O
cisplatin	B-Drug
in	O
clinical	O
trials	O
.	O
Digoxin	B-Drug
:	O
Sparfloxacin	B-Drug
has	O
no	O
effect	O
on	O
the	O
pharmacokinetics	O
of	O
digoxin	B-Drug
.	O
Methylxanthines	B-Group
:	O
Sparfloxacin	B-Drug
does	O
not	O
increase	O
plasma	O
theophylline	B-Drug
concentrations	O
.	O
Although	O
this	O
displacement	O
has	O
not	O
been	O
confirmed	O
in	O
vivo	O
practitioners	O
should	O
monitor	O
patients	O
for	O
a	O
change	O
in	O
dosage	O
requirements	O
when	O
administering	O
dronabinol	B-Drug
to	O
patients	O
receiving	O
other	O
highly	O
protein	O
-	O
bound	O
drugs	O
.	O
Dronabinol	B-Drug
is	O
highly	O
protein	O
bound	O
to	O
plasma	O
proteins	O
and	O
therefore	O
might	O
displace	O
other	O
protein	O
-	O
bound	O
drugs	O
.	O
Cimetidine	B-Drug
:	O
Cimetidine	B-Drug
does	O
not	O
affect	O
the	O
pharmacokinetics	O
of	O
sparfloxacin	B-Drug
.	O
The	O
oral	O
bioavailability	O
of	O
sparfloxacin	B-Drug
is	O
not	O
reduced	O
when	O
the	O
aluminum	B-Drug
-	O
magnesium	B-Drug
suspension	O
is	O
administered	O
9	O
hours	O
following	O
sparfloxacin	O
administration	O
.	O
Zinc	B-Drug
/	O
iron	B-Drug
salts	O
:	O
Absorption	O
of	O
quinolones	B-Group
is	O
reduced	O
significantly	O
by	O
these	O
preparations	O
.	O
These	O
products	O
may	O
be	O
taken	O
9	O
hours	O
after	O
sparfloxacin	B-Drug
administration	O
.	O
Probenecid	B-Drug
:	O
Probenecid	B-Drug
does	O
not	O
alter	O
the	O
pharmacokinetics	O
of	O
sparfloxacin	B-Drug
.	O
However	O
because	O
telbivudine	B-Drug
is	O
eliminated	O
primarily	O
by	O
renal	O
excretion	O
co	O
administration	O
of	O
telbivudine	B-Drug
with	O
drugs	O
that	O
alter	O
renal	O
function	O
may	O
alter	O
plasma	O
concentrations	O
of	O
telbivudine	B-Drug
.	O
Telbivudine	B-Drug
is	O
excreted	O
mainly	O
by	O
passive	O
diffusion	O
so	O
the	O
potential	O
for	O
interactions	O
between	O
telbivudine	B-Drug
and	O
other	O
drugs	O
eliminated	O
by	O
renal	O
excretion	O
is	O
low	O
.	O
Caution	O
is	O
indicated	O
when	O
Aredia	B-Brand
is	O
used	O
with	O
other	O
potentially	O
nephrotoxic	O
drugs	O
.	O
Therefore	O
furosemide	B-Drug
should	O
not	O
be	O
administered	O
in	O
intravenous	O
lines	O
containing	O
PRIMACOR	B-Brand
.	O
Chemical	O
Interactions	O
There	O
is	O
an	O
immediate	O
chemical	O
interaction	O
which	O
is	O
evidenced	O
by	O
the	O
formation	O
of	O
a	O
precipitate	O
when	O
furosemide	B-Drug
is	O
injected	O
into	O
an	O
intravenous	O
line	O
of	O
an	O
infusion	O
of	O
PRIMACOR	B-Brand
.	O
May	O
interact	O
with	O
cimetidine	B-Drug
digoxin	B-Drug
medicines	O
to	O
control	O
heart	O
rhythm	O
sevelamer	B-Drug
and	O
theophylline	B-Drug
.	O
The	O
interaction	O
may	O
result	O
from	O
reduced	O
absorption	O
of	O
phenytoin	B-Drug
and	O
an	O
increase	O
in	O
the	O
rate	O
of	O
its	O
metabolism	O
and	O
elimination	O
.	O
captopril	B-Drug
;	O
chlorthalidone	B-Drug
furosemide	B-Drug
hydrochlorothiazide	B-Drug
spironolactone	B-Drug
;	O
and	O
potassium	B-Drug
supplements	O
.	O
heparin	B-Drug
warfarin	B-Drug
diazepam	B-Drug
insulin	B-Drug
;	O
Twelve	O
of	O
9	O
(	O
9	O
%	O
)	O
patients	O
developed	O
serious	O
intraocular	O
inflammation	O
;	O
in	O
9	O
of	O
the	O
9	O
patients	O
this	O
occurred	O
when	O
LUCENTIS	B-Brand
was	O
administered	O
9	O
days	O
(	O
9	O
days	O
)	O
after	O
verteporfin	B-Drug
PDT	O
.	O
isosorbide	B-Drug
dinitrate	I-Drug
nitroglycerin	B-Drug
;	O
hydralazine	B-Drug
prazosin	B-Drug
;	O
-	O
Antacids	B-Group
-	O
Diarrhea	O
medicine	O
containing	O
kaolin	B-Drug
or	O
attapulgite	B-Drug
-	O
Ketoconazole	B-Drug
-	O
Central	B-Group
nervous	I-Group
system	I-Group
CNS	I-Group
depressants	I-Group
-	O
Other	O
anticholinergics	B-Group
-	O
Tricyclic	B-Group
antidepressants	I-Group
(	O
e.g.	O
Elavil	B-Brand
Asendin	B-Brand
Anafranil	B-Brand
Pertofrane	B-Brand
Sinequan	B-Brand
Tofranil	B-Brand
Aventyl	B-Brand
Surmontil	B-Brand
)	O
-	O
Potassium	B-Drug
chloride	I-Drug
(	O
e.g.	O
Kay	B-Brand
Ciel	I-Brand
)	O
Drug	O
Interactions	O
:	O
Pirenzepine	B-Drug
may	O
interact	O
with	O
the	O
following	O
drugs	O
which	O
may	O
affect	O
the	O
effect	O
of	O
Pirenzepine	B-Drug
or	O
whose	O
effects	O
may	O
be	O
affected	O
.	O
Consult	O
your	O
doctor	O
or	O
pharmacist	O
if	O
you	O
are	O
taking	O
any	O
of	O
the	O
following	O
:	O
seizure	O
medications	O
antibiotics	B-Group
warfarin	B-Drug
medications	O
to	O
help	O
you	O
sleep	O
Drug	O
/	O
Laboratory	O
Test	O
Interaction	O
:	O
The	O
concomitant	O
use	O
of	O
anticholinergic	B-Group
agents	I-Group
may	O
make	O
patients	O
hyporesponsive	O
i.e	O
.	O
may	O
produce	O
a	O
false	O
positive	O
result	O
.	O
Talk	O
to	O
your	O
pharmacist	O
for	O
more	O
information	O
.	O
Drug	O
Interactions	O
-	O
-	O
-	O
-	O
-	O
-	O
-	O
-	O
-	O
-	O
-	O
-	O
-	O
-	O
-	O
-	O
-	O
-	O
-	O
-	O
-	O
-	O
-	O
-	O
-	O
-	O
-	O
-	O
-	O
-	O
-	O
-	O
-	O
-	O
-	O
-	O
-	O
-	O
-	O
-	O
-	O
-	O
-	O
-	O
-	O
-	O
-	O
-	O
-	O
-	O
-	O
-	O
-	O
-	O
-	O
-	O
-	O
-	O
-	O
-	O
-	O
-	O
-	O
-	O
-	O
-	O
-	O
-	O
-	O
-	O
-	O
-	O
-	O
-	O
-	O
-	O
-	O
-	O
-	O
-	O
This	O
medicine	O
may	O
be	O
affected	O
by	O
the	O
drug	O
cholestyramine	B-Drug
and	O
should	O
not	O
be	O
taken	O
with	O
any	O
form	O
of	O
estrogen	O
therapy	O
.	O
If	O
you	O
are	O
taking	O
these	O
medicines	O
together	O
or	O
you	O
have	O
further	O
questions	O
about	O
drug	O
interactions	O
talk	O
to	O
your	O
doctor	O
or	O
pharmacist	O
.	O
Drugs	O
that	O
may	O
decrease	O
the	O
effects	O
of	O
this	O
medicine	O
include	O
:	O
Rifampin	B-Drug
barbiturates	B-Group
phenytoin	B-Drug
(	O
Dilantin	B-Brand
)	O
carbamazepine	B-Drug
(	O
Tegretol	B-Brand
)	O
Estrogens	B-Group
may	O
decrease	O
the	O
effects	O
of	O
benzodiazepines	B-Group
(	O
lorezepam	B-Drug
oxezepam	B-Drug
temezepam	B-Drug
)	O
.	O
There	O
have	O
been	O
no	O
formal	O
interaction	O
studies	O
of	O
PHOTOFRIN	B-Brand
and	O
any	O
other	O
drugs	O
.	O
However	O
it	O
is	O
possible	O
that	O
concomitant	O
use	O
of	O
other	O
photosensitizing	B-Group
agents	I-Group
(	O
e.g.	O
tetracyclines	B-Group
sulfonamides	B-Group
phenothiazines	B-Group
sulfonylurea	B-Group
hypoglycemia	O
agents	O
thiazide	B-Group
diuretics	I-Group
and	O
griseofulvin	B-Drug
)	O
could	O
increase	O
the	O
photosensitivity	O
reaction	O
.	O
PHOTOFRIN	B-Brand
PDT	O
causes	O
direct	O
intracellular	O
damage	O
by	O
initiating	O
radical	O
chain	O
reactions	O
that	O
damage	O
intracellular	O
membranes	O
and	O
mitochondria	O
.	O
Tissue	O
damage	O
also	O
results	O
from	O
ischemia	O
secondary	O
to	O
vasoconstriction	O
platelet	O
activation	O
and	O
aggregation	O
and	O
clotting	O
.	O
Research	O
in	O
animals	O
and	O
in	O
cell	O
culture	O
has	O
suggested	O
that	O
many	O
drugs	O
could	O
influence	O
the	O
effects	O
of	O
PDT	O
possible	O
examples	O
of	O
which	O
are	O
described	O
below	O
.	O
There	O
are	O
no	O
human	O
data	O
that	O
support	O
or	O
rebut	O
these	O
possibilities	O
.	O
Compounds	O
that	O
quench	O
active	O
oxygen	O
species	O
or	O
scavenge	O
radicals	O
such	O
as	O
dimethyl	B-Drug_n
sufloxide	I-Drug_n
b	B-Drug
-	O
carotene	I-Drug
ethanol	B-Drug
formate	B-Drug_n
and	O
mannitol	B-Drug
would	O
be	O
expected	O
to	O
decrease	O
PDT	O
activity	O
.	O
No	O
formal	O
drug	O
-	O
drug	O
interaction	O
studies	O
were	O
conducted	O
.	O
Drugs	O
that	O
decrease	O
clotting	O
vasoconstriction	O
or	O
platelet	O
aggregation	O
e.g.	O
thromboxane	O
A9	O
inhibitors	O
could	O
decrease	O
the	O
efficacy	O
of	O
PDT	O
.	O
Glucocorticoid	B-Group
hormones	O
given	O
before	O
or	O
concomitant	O
with	O
PDT	O
may	O
decrease	O
the	O
efficacy	O
of	O
the	O
treatment	O
.	O
Preclinical	O
data	O
also	O
suggest	O
that	O
tissue	O
ischemia	O
allopurinol	B-Drug
calcium	B-Group
channel	I-Group
blockers	I-Group
and	O
some	O
prostaglandin	O
synthesis	O
inhibitors	O
could	O
interfere	O
with	O
PHOTOFRIN	O
PDT	O
.	O
No	O
formal	O
drug	O
interaction	O
studies	O
have	O
been	O
conducted	O
with	O
Infergen	B-Brand
.	O
Infergen	B-Brand
should	O
be	O
used	O
cautiously	O
in	O
patients	O
who	O
are	O
receiving	O
agents	O
that	O
are	O
known	O
to	O
cause	O
myelosuppression	O
or	O
with	O
agents	O
known	O
to	O
be	O
metabolized	O
via	O
the	O
cytochrome	O
P	O
-	O
9	O
pathway.9	O
Patients	O
taking	O
drugs	O
that	O
are	O
metabolized	O
by	O
this	O
pathway	O
should	O
be	O
monitored	O
closely	O
for	O
changes	O
in	O
the	O
therapeutic	O
and	O
/	O
or	O
toxic	O
levels	O
of	O
concomitant	O
drugs	O
.	O
However	O
formal	O
drug	O
interactions	O
studies	O
have	O
not	O
been	O
conducted	O
.	O
Concomitant	O
glucocorticoid	O
therapy	O
may	O
inhibit	O
the	O
response	O
to	O
Geref	B-Brand
.	O
There	O
was	O
no	O
evidence	O
in	O
the	O
controlled	O
studies	O
of	O
Geref	B-Brand
's	O
interaction	O
with	O
drugs	O
commonly	O
used	O
in	O
the	O
treatment	O
of	O
routine	O
pediatric	O
problems	O
/	O
illnesses	O
.	O
Drug	O
/	O
Laboratory	O
Test	O
Interactions	O
Administration	O
of	O
the	O
BEXXAR	B-Brand
therapeutic	O
regimen	O
may	O
result	O
in	O
the	O
development	O
of	O
human	O
anti	O
-	O
murine	O
antibodies	O
(	O
HAMA	O
)	O
.	O
The	O
presence	O
of	O
HAMA	O
may	O
affect	O
the	O
accuracy	O
of	O
the	O
results	O
of	O
in	O
vitro	O
and	O
in	O
vivo	O
diagnostic	O
tests	O
and	O
may	O
affect	O
the	O
toxicity	O
profile	O
and	O
efficacy	O
of	O
therapeutic	O
agents	O
that	O
rely	O
on	O
murine	O
antibody	O
technology	O
.	O
No	O
formal	O
drug	O
interaction	O
studies	O
have	O
been	O
performed	O
.	O
Due	O
to	O
the	O
frequent	O
occurrence	O
of	O
severe	O
and	O
prolonged	O
thrombocytopenia	O
the	O
potential	O
benefits	O
of	O
medications	O
that	O
interfere	O
with	O
platelet	O
function	O
and	O
/	O
or	O
anticoagulation	O
should	O
be	O
weighed	O
against	O
the	O
potential	O
increased	O
risk	O
of	O
bleeding	O
and	O
hemorrhage	O
.	O
Therefore	O
warfarin	B-Drug
dose	O
changes	O
and	O
monitoring	O
for	O
the	O
effects	O
of	O
warfarin	B-Drug
on	O
blood	O
clotting	O
are	O
necessary	O
.	O
Patients	O
who	O
are	O
HAMA	O
positive	O
may	O
be	O
at	O
increased	O
risk	O
for	O
serious	O
allergic	O
reactions	O
and	O
other	O
side	O
effects	O
if	O
they	O
undergo	O
in	O
vivo	O
diagnostic	O
testing	O
or	O
treatment	O
with	O
murine	B-Group
monoclonal	I-Group
antibodies	I-Group
.	O
Heparin	B-Drug
should	O
not	O
be	O
included	O
in	O
the	O
same	O
syringe	O
as	O
Sodium	B-Drug
Tetradecyl	I-Drug
Sulfate	I-Drug
since	O
the	O
two	O
are	O
incompatible	O
.	O
The	O
physician	O
must	O
use	O
judgment	O
and	O
evaluate	O
any	O
patient	O
taking	O
antiovulatory	O
drugs	O
prior	O
to	O
initiating	O
treatment	O
with	O
Sotradecol	B-Brand
.	O
Interactions	O
for	O
Sodium	B-Drug
Tetradecyl	I-Drug
Sulfate	I-Drug
:	O
No	O
well	O
-	O
controlled	O
studies	O
have	O
been	O
performed	O
on	O
patients	O
taking	O
antiovulatory	O
agents	O
.	O
In	O
Trial	O
9	O
the	O
proportions	O
of	O
patients	O
in	O
the	O
placebo	O
and	O
Synagis	B-Brand
groups	O
who	O
received	O
routine	O
childhood	O
vaccines	B-Group
influenza	B-Group
vaccine	I-Group
bronchodilators	B-Group
or	O
corticosteroids	B-Group
were	O
similar	O
and	O
no	O
incremental	O
increase	O
in	O
adverse	O
reactions	O
was	O
observed	O
among	O
patients	O
receiving	O
these	O
agents	O
.	O
The	O
pharmacokinetic	O
profile	O
of	O
temazepam	B-Drug
does	O
not	O
appear	O
to	O
be	O
altered	O
by	O
orally	O
administered	O
cimetidine	B-Drug
dosed	O
according	O
to	O
labeling	O
.	O
TERAZOL	B-Brand
9	O
Vaginal	O
Cream	O
9	O
%	O
and	O
TERAZOL	B-Brand
9	O
Vaginal	O
Suppositories	O
9	O
mg	O
The	O
therapeutic	O
effect	O
of	O
these	O
products	O
is	O
not	O
affected	O
by	O
oral	O
contraceptive	B-Group
usage	O
.	O
TERAZOL	B-Brand
9	O
Vaginal	O
Cream	O
9	O
%	O
The	O
levels	O
of	O
estradiol	B-Drug
(	O
E9	O
)	O
and	O
progesterone	B-Drug
did	O
not	O
differ	O
significantly	O
when	O
9	O
%	O
terconazole	B-Drug
vaginal	O
cream	O
was	O
administered	O
to	O
healthy	O
female	O
volunteers	O
established	O
on	O
a	O
low	O
dose	O
oral	O
contraceptive	B-Group
.	O
Drug	O
interaction	O
studies	O
have	O
not	O
been	O
conducted	O
with	O
Macugen	B-Brand
.	O
There	O
are	O
as	O
yet	O
no	O
known	O
drug	O
interactions	O
but	O
further	O
study	O
is	O
required	O
.	O
No	O
data	O
are	O
available	O
regarding	O
interaction	O
of	O
BILTRICIDE	B-Brand
with	O
other	O
drugs	O
.	O
This	O
medicine	O
is	O
generally	O
safe	O
with	O
other	O
medications	O
but	O
patient	O
should	O
consult	O
doctor	O
or	O
pharmacist	O
if	O
patient	O
is	O
taking	O
a	O
blood	O
thinner	O
(	O
anticoagulant	B-Group
)	O
cyclosporin	B-Drug
phenytoin	B-Drug
or	O
methotrexate	B-Drug
.	O
Because	O
systemic	O
exposure	O
to	O
Valstar	B-Brand
is	O
negligible	O
following	O
intravesical	O
administration	O
the	O
potential	O
for	O
drug	O
interactions	O
is	O
low	O
.	O
Maternal	O
sinus	O
bradycardia	O
with	O
abnormal	O
atrioventricular	O
rhythms	O
has	O
also	O
been	O
noted	O
when	O
oxytocin	B-Drug
was	O
used	O
concomitantly	O
with	O
cyclopropane	O
anesthesia	O
.	O
Misoprostol	B-Drug
does	O
not	O
exert	O
clinically	O
significant	O
effects	O
on	O
[truncated: 919 more rows]
