# Supplementary material for: Comparing general and specialized word embeddings for biomedical named entity recognition
Source: PeerJ Comput Sci. 2021 Feb 18;7:e384. doi: 10.7717/peerj-cs.384 (PMC7959609; doi:10.7717/peerj-cs.384)
Supplement: Supplemental Information 1 — Since the DrugBank and MedLine corpora have been pre-processed and formatted using the IOB scheme, two folders with the same name as the corpus are attached. Each folder contains three files: "train.txt", "dev.txt" and "test.txt", which were used to train and test the models in the first experiment. DrugBank and MedLine corpora are taken from https://github.com/isegura/DDICorpus (Creative Commons Attribution-NonCommercial 4.0 InternationalUsers (CC BY-NC)). [file peerj-cs-07-384-s001.zip › Supplemental Data S1/DrugBank/train.txt]

haloperidol	B-Drug
;	O
While	O
the	O
effects	O
of	O
chronic	O
phenytoin	B-Drug
or	O
carbamazepine	B-Drug
therapy	O
on	O
the	O
action	O
of	O
MIVACRON	B-Brand
are	O
unknown	O
slightly	O
shorter	O
durations	O
of	O
neuromuscular	O
block	O
may	O
be	O
anticipated	O
and	O
infusion	O
rate	O
requirements	O
may	O
be	O
higher	O
.	O
Although	O
a	O
causal	O
relationship	O
has	O
not	O
been	O
established	O
there	O
have	O
been	O
reports	O
of	O
bleeding	O
and	O
/	O
or	O
prolonged	O
prothrombin	O
time	O
in	O
patients	O
treated	O
with	O
TRENTAL	B-Brand
with	O
and	O
without	O
anticoagulants	B-Group
or	O
platelet	B-Group
aggregation	I-Group
inhibitors	I-Group
.	O
Increasing	O
the	O
indinavir	B-Drug
dose	O
to	O
9	O
mg	O
every	O
9	O
hours	O
does	O
not	O
compensate	O
for	O
the	O
increased	O
indinavir	B-Drug
metabolism	O
due	O
to	O
SUSTIVA	B-Brand
.	O
These	O
effects	O
were	O
not	O
considered	O
clinically	O
important	O
.	O
ROMAZICON	B-Brand
blocks	O
the	O
central	O
effects	O
of	O
benzodiazepines	B-Group
by	O
competitive	O
interaction	O
at	O
the	O
receptor	O
level	O
.	O
Although	O
specific	O
drug	O
or	O
food	O
interactions	O
with	O
mifepristone	B-Drug
have	O
not	O
been	O
studied	O
on	O
the	O
basis	O
of	O
this	O
drug	O
metabolism	O
by	O
CYP	O
9A9	O
it	O
is	O
possible	O
that	O
ketoconazole	B-Drug
itraconazole	B-Drug
erythromycin	B-Drug
and	O
grapefruit	O
juice	O
may	O
inhibit	O
its	O
metabolism	O
(	O
increasing	O
serum	O
levels	O
of	O
mifepristone	B-Drug
)	O
.	O
Usually	O
the	O
dosage	O
of	O
the	O
anticoagulant	B-Group
should	O
be	O
reduced	O
by	O
one	O
-	O
half	O
(	O
depending	O
on	O
the	O
individual	O
case	O
)	O
to	O
maintain	O
the	O
prothrombin	O
time	O
at	O
the	O
desired	O
level	O
to	O
prevent	O
bleeding	O
complications	O
.	O
In	O
general	O
these	O
are	O
drugs	O
that	O
have	O
one	O
or	O
more	O
pharmacologic	O
activities	O
similar	O
to	O
bepridil	B-Drug
hydrochloride	I-Drug
including	O
anti	B-Group
-	O
arrhythmic	I-Group
agents	I-Group
such	O
as	O
quinidine	B-Drug
and	O
procainamide	B-Drug
cardiac	B-Group
glycosides	I-Group
and	O
tricyclic	B-Group
anti	I-Group
-	O
depressants	I-Group
.	O
Ketoconazole	B-Drug
:	O
Sensipar	B-Brand
is	O
metabolized	O
in	O
part	O
by	O
CYP9A9	O
.	O
decreased	O
antithrombin	B-Drug
9	I-Drug
;	O
Since	O
the	O
concomitant	O
administration	O
of	O
warfarin	B-Drug
with	O
amiodarone	B-Drug
increases	O
the	O
prothrombin	O
time	O
by	O
9	O
%	O
after	O
9	O
to	O
9	O
days	O
the	O
dose	O
of	O
the	O
anticoagulant	B-Drug
should	O
be	O
reduced	O
by	O
one	O
-	O
third	O
to	O
one	O
-	O
half	O
and	O
prothrombin	O
times	O
should	O
be	O
monitored	O
closely	O
.	O
structural	O
heart	O
disease	O
is	O
a	O
known	O
risk	O
factor	O
for	O
arrhythmia	O
.	O
The	O
concomitant	O
intake	O
of	O
alcohol	B-Drug
and	O
Acamprosate	B-Drug
does	O
not	O
affect	O
the	O
pharmacokinetics	O
of	O
either	O
alcohol	B-Drug
or	O
acamprosate	B-Drug
.	O
Therefore	O
caution	O
should	O
be	O
exercised	O
when	O
administering	O
TOLECTIN	B-Brand
to	O
patients	O
on	O
anticoagulants	B-Group
.	O
Patients	O
with	O
major	O
psychotic	O
disorders	O
treated	O
with	O
neuroleptics	B-Group
should	O
be	O
treated	O
with	O
dopamine	B-Group
agonists	I-Group
only	O
if	O
the	O
potential	O
benefits	O
outweigh	O
the	O
risks	O
.	O
Population	O
PK	O
analysis	O
with	O
a	O
database	O
of	O
9	O
patients	O
showed	O
that	O
the	O
pharmacokinetics	O
of	O
rivastigmine	B-Drug
were	O
not	O
influenced	O
by	O
commonly	O
prescribed	O
medications	O
such	O
as	O
antacids	B-Group
(	O
n=9	O
)	O
antihypertensives	B-Group
(	O
n=9	O
)	O
calcium	B-Group
channel	I-Group
blockers	I-Group
(	O
n=9	O
)	O
antidiabetics	B-Group
(	O
n=9	O
)	O
nonsteroidal	B-Group
anti	I-Group
-	O
inflammatory	I-Group
drugs	I-Group
(	O
n=9	O
)	O
estrogens	B-Group
(	O
n=9	O
)	O
salicylate	B-Group
analgesics	I-Group
(	O
n=9	O
)	O
antianginals	B-Group
(	O
n=9	O
)	O
and	O
antihistamines	B-Group
(	O
n=9	O
)	O
.	O
Thus	O
when	O
NSAIDs	B-Group
and	O
lithium	B-Drug
are	O
administered	O
concurrently	O
subjects	O
should	O
be	O
observed	O
carefully	O
for	O
signs	O
of	O
lithium	B-Drug
toxicity	O
.	O
Although	O
increased	O
plasma	O
concentrations	O
(	O
AUC	O
9	O
-	O
9	O
hrs	O
)	O
of	O
loratadine	B-Drug
and	O
/	O
or	O
descarboethoxyloratadine	B-Drug
were	O
observed	O
following	O
coadministration	O
of	O
loratadine	B-Drug
with	O
each	O
of	O
these	O
drugs	O
in	O
normal	O
volunteers	O
(	O
n	O
=	O
9	O
in	O
each	O
study	O
)	O
there	O
were	O
no	O
clinically	O
relevant	O
changes	O
in	O
the	O
safety	O
profile	O
of	O
loratadine	B-Drug
as	O
assessed	O
by	O
electrocardiographic	O
parameters	O
clinical	O
laboratory	O
tests	O
vital	O
signs	O
and	O
adverse	O
events	O
.	O
Central	B-Group
nervous	I-Group
system	I-Group
depressant	I-Group
(	O
CNS	O
)	O
drugs	O
including	O
alcohol	B-Drug
antidepressants	B-Group
antihistamines	B-Group
antipsychotics	B-Group
blood	O
pressure	O
medications	O
(	O
reserpine	B-Drug
methyldopa	B-Drug
beta	B-Group
-	O
blockers	I-Group
)	O
motion	O
sickness	O
medications	O
muscle	B-Group
relaxants	I-Group
narcotics	B-Group
sedatives	B-Group
sleeping	O
pills	O
and	O
tranquilizers	B-Group
Tricyclic	B-Group
antidepressants	I-Group
may	O
block	O
the	O
antihypertensive	O
action	O
of	O
guanethidine	B-Drug
and	O
similarly	O
acting	O
compounds	O
.	O
Epirubicin	B-Drug
is	O
extensively	O
metabolized	O
by	O
the	O
liver	O
.	O
-	O
Changes	O
in	O
TBg	O
concentration	O
should	O
be	O
taken	O
into	O
consideration	O
in	O
the	O
interpretation	O
of	O
T9	O
and	O
T9	O
values	O
.	O
The	O
increase	O
of	O
phenobarbital	B-Drug
level	O
however	O
is	O
small	O
(	O
9	O
%	O
)	O
when	O
given	O
with	O
Trileptal	B-Brand
.	O
Diazepam	B-Drug
:	O
The	O
co	O
-	O
administration	O
of	O
Fluvoxamine	B-Drug
Tablets	O
and	O
diazepam	B-Drug
is	O
generally	O
not	O
advisable	O
.	O
In	O
a	O
p9	O
(	O
+	O
/	O
-	O
)	O
mouse	O
carcinogenicity	O
study	O
at	O
doses	O
up	O
to	O
the	O
maximum	O
tolerated	O
dose	O
of	O
9	O
mg	O
/	O
kg	O
/	O
day	O
ribavirin	B-Drug
was	O
not	O
oncogenic	O
.	O
These	O
agents	O
may	O
also	O
prolong	O
the	O
clinically	O
effective	O
duration	O
of	O
action	O
and	O
decrease	O
the	O
average	O
infusion	O
requirement	O
of	O
MIVACRON	B-Brand
by	O
as	O
much	O
as	O
9	O
%	O
to	O
9	O
%	O
.	O
Tacrolimus	B-Drug
:	O
Co	O
-	O
administration	O
of	O
tacrolimus	B-Drug
and	O
bosentan	B-Drug
has	O
not	O
been	O
studied	O
in	O
man	O
.	O
Therefore	O
it	O
would	O
be	O
expected	O
that	O
a	O
dosing	O
schedule	O
of	O
cerivastatin	B-Drug
sodium	I-Drug
given	O
at	O
bedtime	O
and	O
cholestyramine	B-Drug
given	O
before	O
the	O
evening	O
meal	O
would	O
not	O
result	O
in	O
a	O
significant	O
decrease	O
in	O
the	O
clinical	O
effect	O
of	O
cerivastatin	B-Drug
sodium	I-Drug
.	O
Drugs	O
and	O
other	O
substances	O
demonstrated	O
to	O
be	O
CYP	O
9A	O
inhibitors	O
on	O
the	O
basis	O
of	O
clinical	O
studies	O
involving	O
benzodiazepines	B-Group
metabolized	O
similarly	O
to	O
alprazolam	B-Drug
or	O
on	O
the	O
basis	O
of	O
in	O
vitro	O
studies	O
with	O
alprazolam	B-Drug
or	O
other	O
benzodiazepines	B-Group
(	O
caution	O
is	O
recommended	O
during	O
coadministration	O
with	O
alprazolam	B-Drug
)	O
:	O
Available	O
data	O
from	O
clinical	O
studies	O
of	O
benzodiazepines	B-Group
other	O
than	O
alprazolam	B-Drug
suggest	O
a	O
possible	O
drug	O
interaction	O
with	O
alprazolam	B-Drug
for	O
the	O
following	O
:	O
diltiazem	B-Drug
isoniazid	B-Drug
macrolide	B-Group
antibiotics	I-Group
such	O
as	O
erythromycin	B-Drug
and	O
clarithromycin	B-Drug
and	O
grapefruit	O
juice	O
.	O
ASPIRIN	B-Brand
AND	O
OTHER	O
SALICYLATE	B-Group
DRUGS	I-Group
WILL	O
BE	O
ADDITIVE	O
TO	O
DISALCID	B-Brand
AND	O
MAY	O
INCREASE	O
PLASMA	O
CONCENTRATIONS	O
OF	O
SALICYLIC	B-Drug
ACID	I-Drug
TO	O
TOXIC	O
LEVELS	O
.	O
It	O
is	O
recommended	O
not	O
to	O
exceed	O
a	O
single	O
9	O
mg	O
Vardenafil	B-Drug
dose	O
in	O
a	O
9	O
-	O
hour	O
period	O
when	O
used	O
in	O
combination	O
with	O
indinavir	B-Drug
.	O
Antibiotics	B-Group
:	O
No	O
human	O
drug	O
interaction	O
studies	O
with	O
antibiotics	B-Group
were	O
conducted	O
.	O
Potassium	B-Drug
Supplements	O
and	O
Potassium	B-Group
-	O
Sparing	I-Group
Diuretics	I-Group
:	O
Fosinopril	B-Drug
sodium	I-Drug
can	O
attenuate	O
potassium	O
loss	O
caused	O
by	O
thiazide	B-Group
diuretics	I-Group
.	O
In	O
humans	O
carmustine	B-Drug
etoposide	B-Drug
and	O
cisplatin	B-Drug
do	O
not	O
affect	O
the	O
pharmacokinetics	O
of	O
ondansetron	B-Drug
.	O
Acetazolamide	B-Drug
reduces	O
urinary	O
excretion	O
of	O
quinidine	B-Drug
and	O
may	O
enhance	O
its	O
effect	O
.	O
Naproxen	B-Drug
may	O
interfere	O
with	O
some	O
urinary	O
assays	O
of	O
9	O
-	O
hydroxy	O
indoleacetic	O
acid	O
(	O
9HIAA	O
)	O
.	O
Drug	O
/	O
LaboratoryTest	O
Interactions	O
Dactinomycin	B-Drug
may	O
interfere	O
with	O
bioassay	O
procedures	O
for	O
the	O
determination	O
of	O
antibacterial	B-Group
drug	I-Group
levels	O
.	O
Other	O
Drug	O
Interactions	O
Oral	O
Contraceptives	B-Group
Keppra	B-Brand
(	O
9	O
mg	O
twice	O
daily	O
)	O
did	O
not	O
influence	O
the	O
pharmacokinetics	O
of	O
an	O
oral	O
contraceptive	B-Group
containing	O
9	O
mg	O
ethinyl	B-Drug
estradiol	I-Drug
and	O
9	O
mg	O
levonorgestrel	B-Drug
or	O
of	O
the	O
luteinizing	O
hormone	O
and	O
progesterone	O
levels	O
indicating	O
that	O
impairment	O
of	O
contraceptive	O
efficacy	O
is	O
unlikely	O
.	O
Ethanol	B-Drug
:	O
Clinical	O
evidence	O
has	O
shown	O
that	O
etretinate	B-Drug
can	O
be	O
formed	O
with	O
concurrent	O
ingestion	O
of	O
acitretin	B-Drug
and	O
ethanol	B-Drug
.	O
Concomitant	O
use	O
of	O
tricyclic	B-Group
antidepressants	I-Group
with	O
drugs	O
that	O
can	O
inhibit	O
cytochrome	O
P9	O
9D9	O
may	O
require	O
lower	O
doses	O
than	O
usually	O
prescribed	O
for	O
either	O
the	O
tricyclic	B-Group
antidepressant	I-Group
or	O
the	O
other	O
drug	O
.	O
Antidiabetic	B-Group
drug	I-Group
requirements	O
(	O
i.e.	O
insulin	B-Drug
)	O
may	O
be	O
altered	O
.	O
.	O
In	O
addition	O
new	O
cases	O
of	O
diabetes	O
have	O
been	O
diagnosed	O
during	O
retinoid	B-Group
therapy	O
including	O
diabetic	O
ketoacidosis	O
.	O
Since	O
there	O
have	O
been	O
conflicting	O
results	O
regarding	O
the	O
effect	O
of	O
digoxin	B-Drug
levels	O
it	O
is	O
recommended	O
that	O
digoxin	B-Drug
levels	O
be	O
monitored	O
when	O
initiating	O
adjusting	O
and	O
discontinuing	O
diltiazem	B-Drug
hydrochloride	I-Drug
therapy	O
to	O
avoid	O
possible	O
over	O
-	O
or	O
under	O
-	O
digitalization	O
.	O
Since	O
drowsiness	O
may	O
occur	O
with	O
use	O
of	O
this	O
drug	O
patients	O
should	O
be	O
warned	O
of	O
this	O
possibility	O
and	O
cautioned	O
against	O
driving	O
a	O
car	O
or	O
operating	O
dangerous	O
machinery	O
while	O
taking	O
Atarax	B-Brand
.	O
It	O
is	O
advisable	O
to	O
check	O
coagulation	O
time	O
within	O
the	O
first	O
few	O
days	O
after	O
the	O
start	O
and	O
discontinuation	O
of	O
cisapride	B-Drug
therapy	O
with	O
an	O
appropriate	O
adjustment	O
of	O
the	O
anticoagulant	B-Group
dose	O
if	O
necessary	O
.	O
The	O
continued	O
need	O
for	O
the	O
other	O
antiarrhythmic	B-Drug
agent	O
should	O
be	O
reviewed	O
after	O
the	O
effects	O
of	O
amiodarone	B-Drug
have	O
been	O
established	O
and	O
discontinuation	O
ordinarily	O
should	O
be	O
attempted	O
.	O
Anti	B-Group
-	O
HIV	I-Group
Reverse	I-Group
Transcriptase	I-Group
Inhibitors	I-Group
Drug	O
interaction	O
studies	O
were	O
performed	O
with	O
azithromycin	B-Drug
and	O
other	O
drugs	O
likely	O
to	O
be	O
co	O
-	O
administered	O
.	O
Urinary	O
alkalinizing	O
agents	O
increase	O
blood	O
levels	O
and	O
decrease	O
excretion	O
of	O
amphetamines	B-Group
.	O
Such	O
patients	O
may	O
be	O
unresponsive	O
to	O
the	O
usual	O
doses	O
of	O
epinephrine	B-Drug
used	O
to	O
treat	O
allergic	O
reaction	O
.	O
When	O
such	O
drugs	O
are	O
withdrawn	O
from	O
a	O
patient	O
receiving	O
MICRONASE	B-Brand
the	O
patient	O
should	O
be	O
observed	O
closely	O
for	O
hypoglycemia	O
.	O
As	O
DIFFERIN	B-Brand
Gel	O
has	O
the	O
potential	O
to	O
produce	O
local	O
irritation	O
in	O
some	O
patients	O
concomitant	O
use	O
of	O
other	O
potentially	O
irritating	O
topical	O
products	O
(	O
medicated	O
or	O
abrasive	O
soaps	O
and	O
cleansers	O
soaps	O
and	O
cosmetics	O
that	O
have	O
a	O
strong	O
drying	O
effect	O
and	O
products	O
with	O
high	O
concentrations	O
of	O
alcohol	O
astringents	O
spices	O
or	O
lime	O
)	O
should	O
be	O
approached	O
with	O
caution	O
.	O
Statistically	O
significant	O
changes	O
in	O
prothrombin	O
and	O
partial	O
thromboplastin	O
times	O
have	O
been	O
reported	O
in	O
normal	O
volunteers	O
.	O
Avoid	O
concomitant	O
use	O
unless	O
necessary	O
to	O
control	O
side	O
effects	O
of	O
amphotericin	B-Drug
B	I-Drug
.	O
Angiomax	B-Brand
does	O
not	O
exhibit	O
binding	O
to	O
plasma	O
proteins	O
(	O
other	O
than	O
thrombin	O
)	O
or	O
red	O
blood	O
cells	O
.	O
The	O
action	O
of	O
the	O
benzodiazepines	B-Group
may	O
be	O
potentiated	O
by	O
anticonvulsants	B-Group
antihistamines	B-Group
alcohol	B-Drug
barbiturates	B-Group
monoamine	B-Group
oxidase	I-Group
inhibitors	I-Group
narcotics	B-Group
phenothiazines	B-Group
psychotropic	B-Group
medications	I-Group
or	O
other	O
drugs	O
that	O
produce	O
CNS	O
depression	O
.	O
Itraconazole	B-Drug
Ketoconazole	B-Drug
Erythromycin	B-Drug
Clarithromycin	B-Drug
Telithromycin	B-Drug
HIV	B-Group
protease	I-Group
inhibitors	I-Group
Nefazodone	B-Drug
Cyclosporine	B-Drug
Large	O
quantities	O
of	O
grapefruit	O
juice	O
(	O
9	O
quart	O
daily	O
)	O
Alcohol	B-Drug
in	O
particular	O
has	O
been	O
found	O
to	O
exhibit	O
additive	O
effects	O
of	O
this	O
variety	O
.	O
valproate	B-Drug
and	O
gabapentin	B-Drug
are	O
not	O
.	O
Therefore	O
fenofibrate	B-Drug
should	O
be	O
taken	O
at	O
least	O
9	O
hour	O
before	O
or	O
9	O
-	O
9	O
hours	O
after	O
a	O
bile	B-Group
acid	I-Group
binding	I-Group
resin	I-Group
to	O
avoid	O
impeding	O
its	O
absorption	O
.	O
Lansoprazole	B-Drug
is	O
metabolized	O
through	O
the	O
cytochrome	O
P9	O
system	O
specifically	O
through	O
the	O
CYP9A	O
and	O
CYP9C9	O
isozymes	O
.	O
Since	O
hydroxyurea	B-Drug
may	O
raise	O
the	O
serum	O
uric	O
acid	O
level	O
dosage	O
adjustment	O
of	O
uricosuric	B-Group
medication	I-Group
may	O
be	O
necessary	O
Free	O
T9	O
and	O
free	O
T9	O
concentrations	O
are	O
unaltered	O
.	O
St	O
.	O
Johns	O
wort	O
(	O
Hypericum	O
perforatum	O
)	O
may	O
decrease	O
SPRYCEL	B-Brand
plasma	O
concentrations	O
unpredictably	O
.	O
Levetiracetam	B-Drug
and	O
its	O
major	O
metabolite	O
at	O
concentrations	O
well	O
above	O
cmax	O
levels	O
achieved	O
within	O
the	O
therapeutic	O
dose	O
range	O
are	O
neither	O
inhibitors	O
of	O
nor	O
high	O
affinity	O
substrates	O
for	O
human	O
liver	O
cytochrome	O
P9	O
isoforms	O
epoxide	O
hydrolase	O
or	O
UDP	O
-	O
glucuronidation	O
enzymes	O
.	O
No	O
in	O
vitro	O
metabolism	O
studies	O
were	O
performed	O
.	O
Close	O
supervision	O
and	O
careful	O
adjustment	O
of	O
the	O
dosage	O
are	O
required	O
when	O
nortriptyline	B-Drug
hydrochloride	I-Drug
is	O
used	O
with	O
other	O
anticholinergic	B-Group
drugs	I-Group
or	O
sympathomimetic	B-Group
drugs	I-Group
.	O
However	O
in	O
vivo	O
drug	O
interaction	O
studies	O
of	O
ketoconazole	B-Drug
with	O
vitamin	B-Group
D	I-Group
have	O
not	O
been	O
investigated	O
.	O
Patients	O
using	O
CYP9A9	O
metabolized	O
statins	B-Group
should	O
have	O
cholesterol	O
levels	O
monitored	O
after	O
TRACLEER	B-Brand
is	O
initiated	O
to	O
see	O
whether	O
the	O
statin	B-Group
dose	O
needs	O
adjustment	O
.	O
Phosphate	O
-	O
Binding	O
Agents	O
:	O
Since	O
vitamin	B-Group
D	I-Group
also	O
has	O
an	O
effect	O
on	O
phosphate	O
transport	O
in	O
the	O
intestine	O
kidneys	O
and	O
bones	O
the	O
dosage	O
of	O
phosphate	O
-	O
binding	O
agents	O
must	O
be	O
adjusted	O
in	O
accordance	O
with	O
the	O
serum	O
phosphate	O
concentration	O
.	O
Therefore	O
when	O
heparin	B-Drug
sodium	I-Drug
is	O
given	O
with	O
dicumarol	B-Drug
or	O
warfarin	B-Drug
sodium	I-Drug
a	O
period	O
of	O
at	O
least	O
9	O
hours	O
after	O
the	O
last	O
intravenous	O
dose	O
or	O
9	O
hours	O
after	O
the	O
last	O
subcutaneous	O
dose	O
should	O
elapse	O
before	O
blood	O
is	O
drawn	O
if	O
a	O
valid	O
prothrombin	O
time	O
is	O
to	O
be	O
obtained	O
.	O
Cimetidine	B-Drug
:	O
In	O
the	O
presence	O
of	O
cimetidine	B-Drug
at	O
9	O
mg	O
QID	O
(	O
N=9	O
)	O
the	O
mean	O
apparent	O
oral	O
clearance	O
of	O
gabapentin	B-Drug
fell	O
by	O
9	O
%	O
and	O
creatinine	O
clearance	O
fell	O
by	O
9	O
%	O
.	O
Other	O
:	O
Instances	O
of	O
rash	O
pruritus	O
ankle	O
edema	O
excessive	O
perspiration	O
weight	O
gain	O
nasal	O
congestion	O
.	O
Drugs	O
That	O
Induce	O
CYP9A9	O
(	O
Rifampicin	B-Drug
)	O
Racemic	O
zopiclone	B-Drug
exposure	O
was	O
decreased	O
9	O
%	O
by	O
concomitant	O
useof	O
rifampicin	B-Drug
a	O
potent	O
inducer	O
of	O
CYP9A9	O
.	O
There	O
were	O
transient	O
increases	O
in	O
liver	O
ALT	O
and	O
AST	O
when	O
CANCIDAS	B-Brand
and	O
cyclosporine	B-Drug
were	O
co	O
-	O
administered	O
.	O
In	O
addition	O
certain	O
drugs	O
inhibit	O
the	O
activity	O
of	O
this	O
isozyme	O
and	O
make	O
normal	O
metabolizers	O
resemble	O
p.o	O
.	O
Therefore	O
if	O
theophylline	B-Drug
is	O
co	O
-	O
administered	O
with	O
fluvoxamine	B-Drug
maleate	I-Drug
its	O
dose	O
should	O
be	O
reduced	O
to	O
one	O
third	O
of	O
the	O
usual	O
daily	O
maintenance	O
dose	O
and	O
plasma	O
concentrations	O
of	O
theophylline	B-Drug
should	O
to	O
monitored	O
.	O
Aprepitant	B-Drug
has	O
been	O
shown	O
to	O
induce	O
the	O
metabolism	O
of	O
S	B-Drug
-	O
warfarin	I-Drug
and	O
tolbutamide	B-Drug
which	O
are	O
metabolized	O
through	O
CYP9C9	O
.	O
Interactions	O
for	O
vitamin	B-Group
D	I-Group
analogues	I-Group
(	O
Vitamin	B-Drug
D9	I-Drug
Vitamin	B-Drug
D9	I-Drug
Calcitriol	B-Drug
and	O
Calcidiol	B-Drug
)	O
:	O
Cholestyramine	B-Drug
:	O
Cholestyramine	B-Drug
has	O
been	O
reported	O
to	O
reduce	O
intestinal	O
absorption	O
of	O
fat	B-Group
soluble	I-Group
vitamins	I-Group
;	O
Beta	B-Group
-	O
Blockers	I-Group
:	O
In	O
controlled	O
clinical	O
studies	O
adrenergic	B-Group
beta	I-Group
-	O
receptor	I-Group
blockers	I-Group
have	O
been	O
frequently	O
administered	O
concomitantly	O
with	O
nicardipine	B-Drug
HCl	I-Drug
.	O
The	O
use	O
of	O
NSAIDs	B-Group
in	O
patients	O
who	O
are	O
receiving	O
ACE	B-Group
inhibitors	I-Group
may	O
potentiate	O
renal	O
disease	O
states	O
.	O
indinavir	B-Drug
concentration	O
Gemfibrozil	B-Drug
:	O
In	O
a	O
pharmacokinetic	O
study	O
concomitant	O
gemfibrozil	B-Drug
administration	O
increased	O
total	O
ezetimibe	B-Drug
concentrations	O
approximately	O
9	O
-	O
fold	O
.	O
Interactions	O
with	O
other	O
drugs	O
metabolized	O
by	O
this	O
enzyme	O
could	O
potentially	O
occur	O
.	O
Since	O
falsely	O
elevated	O
glucose	O
levels	O
have	O
been	O
observed	O
with	O
blood	O
glucose	O
monitoring	O
devices	O
and	O
test	O
strips	O
that	O
use	O
glucose	O
dehydrogenase	O
pyrroloquinolinequinone	O
(	O
GDH	O
PQQ	O
)	O
-	O
based	O
methods	O
GDH	O
[truncated: 96,280 more rows]
