# Supplementary material for: Comparing general and specialized word embeddings for biomedical named entity recognition
Source: PeerJ Comput Sci. 2021 Feb 18;7:e384. doi: 10.7717/peerj-cs.384 (PMC7959609; doi:10.7717/peerj-cs.384)
Supplement: Supplemental Information 1 — Since the DrugBank and MedLine corpora have been pre-processed and formatted using the IOB scheme, two folders with the same name as the corpus are attached. Each folder contains three files: "train.txt", "dev.txt" and "test.txt", which were used to train and test the models in the first experiment. DrugBank and MedLine corpora are taken from https://github.com/isegura/DDICorpus (Creative Commons Attribution-NonCommercial 4.0 InternationalUsers (CC BY-NC)). [file peerj-cs-07-384-s001.zip › Supplemental Data S1/MedLine/dev.txt]

In	O
both	O
species	O
(	B-Drug_n
-	O
)	I-Drug_n
-	O
NANM	I-Drug_n
but	O
not	O
(	O
+	B-Drug_n
)	O
-	O
NANM	I-Drug_n
antagonized	O
the	O
rate	O
-	O
decreasing	O
effects	O
of	O
morphine	B-Drug
on	O
FI	O
and	O
FR	O
responding	O
.	O
In	O
conclusion	O
we	O
demonstrated	O
an	O
isolated	O
effect	O
of	O
calcium	B-Drug
(	O
as	O
chloride	O
)	O
on	O
absorption	O
of	O
9	O
mg	O
of	O
iron	O
provided	O
as	O
nonheme	B-Drug
(	O
as	O
sulfate	O
)	O
and	O
heme	B-Drug
(	O
as	O
CRBC	O
)	O
iron	I-Drug
.	O
The	O
distribution	O
of	O
renal	O
replacement	O
therapies	O
were	O
:	O
9	O
peritoneal	O
dialysis	O
9	O
conventional	O
hemodialysis	O
and	O
9	O
nocturnal	O
hemodialysis	O
.	O
cases	O
occurred	O
between	O
the	O
9th	O
and	O
the	O
9th	O
day	O
of	O
treatment	O
.	O
For	O
conditioned	O
place	O
preference	O
subjects	O
were	O
conditioned	O
for	O
9	O
consecutive	O
days	O
(	O
P9	O
-	O
9	O
)	O
with	O
amphetamine	B-Drug
(	O
9	O
mg	O
/	O
kg	O
)	O
or	O
saline	O
and	O
a	O
drug	O
-	O
free	O
preference	O
test	O
was	O
conducted	O
at	O
P9	O
.	O
On	O
the	O
other	O
hand	O
the	O
enhanced	O
secretion	O
of	O
colonic	O
fluid	O
by	O
dmPGE9	B-Drug_n
given	O
intraluminally	O
was	O
only	O
half	O
of	O
that	O
in	O
control	O
rats	O
whereas	O
the	O
colonic	O
transit	O
-	O
enhancing	O
effect	O
of	O
dmPGE9	B-Drug_n
in	O
cecectomized	O
rats	O
was	O
more	O
pronounced	O
than	O
in	O
control	O
rats	O
at	O
9	O
but	O
not	O
at	O
9	O
min	O
after	O
its	O
administration	O
.	O
Recovery	O
from	O
9	O
%	O
twitch	O
to	O
9	O
%	O
fade	O
recovery	O
took	O
9	O
+	O
/	O
-	O
9	O
min	O
for	O
atracurium	B-Drug
alone	O
and	O
9	O
+	O
/	O
-	O
9	O
min	O
for	O
atracurium	B-Drug
plus	O
gentamycin	B-Drug
.	O
Differences	O
in	O
iron	B-Drug
balance	O
were	O
only	O
observed	O
between	O
both	O
dietary	O
concentrations	O
showing	O
a	O
higher	O
absolute	O
but	O
a	O
lower	O
relative	O
absorption	O
as	O
well	O
as	O
retention	O
in	O
the	O
groups	O
fed	O
further	O
Fe	B-Drug
.	O
(	O
ABSTRACT	O
TRUNCATED	O
AT	O
9	O
WORDS	O
)	O
(	O
9	O
)	O
microtubules	O
per	O
axon	O
.	O
Today	O
pharmacological	O
magnesium	B-Drug
therapy	O
mainly	O
concerns	O
the	O
obstetrical	O
cardiological	O
and	O
anaesthesiological	O
fields	O
.	O
For	O
a	O
9	O
-	O
fold	O
range	O
of	O
everolimus	B-Drug
doses	O
there	O
were	O
no	O
differential	O
effects	O
on	O
cyclosporine	B-Drug
dosing	O
or	O
pharmacokinetics	O
.	O
The	O
evidence	O
for	O
a	O
role	O
for	O
norepinephrine	O
and	O
dopamine	O
and	O
the	O
effects	O
of	O
antihistaminics	B-Group
on	O
them	O
are	O
less	O
well	O
established	O
.	O
Internal	O
application	O
of	O
InsP9	B-Drug_n
(	O
9	O
microM	O
)	O
increased	O
intracellular	O
Ca	O
(	O
9+	O
)	O
concentration	O
(	O
[	O
Ca	O
(	O
9+	O
)	O
]	O
(	O
i	O
)	O
)	O
and	O
activated	O
the	O
Ca	O
(	O
9+	O
)	O
-	O
dependent	O
K	O
(	O
+	O
)	O
current	O
.	O
9	O
%	O
(	O
9	O
%	O
CI	O
+	O
/	O
-	O
9	O
)	O
of	O
the	O
total	O
PICR	O
could	O
be	O
avoided	O
by	O
simple	O
recommendations	O
;	O
Mice	O
from	O
the	O
9th	O
generation	O
of	O
three	O
lines	O
divergently	O
selected	O
for	O
response	O
to	O
pentobarbital	B-Drug
-	O
induced	O
sedation	O
times	O
[	O
long	O
-	O
sedation	O
time	O
(	O
LST	O
)	O
short	O
sedation	O
time	O
(	O
SST	O
)	O
and	O
randomly	O
bred	O
control	O
(	O
RBC	O
)	O
]	O
were	O
used	O
to	O
study	O
cocaine	B-Drug
-	O
induced	O
behavioral	O
sensitization	O
.	O
Analyses	O
of	O
this	O
sequence	O
however	O
usually	O
give	O
little	O
consideration	O
to	O
the	O
nature	O
of	O
the	O
target	O
cell	O
or	O
to	O
the	O
characteristics	O
of	O
the	O
resultant	O
tumors	O
.	O
After	O
one	O
day	O
fecal	O
as	O
well	O
as	O
urinary	O
excretion	O
of	O
both	O
elements	O
had	O
already	O
responded	O
to	O
the	O
dietary	O
treatments	O
with	O
constant	O
values	O
being	O
reached	O
after	O
approximately	O
three	O
days	O
.	O
Acetylcysteine	B-Drug
interference	O
with	O
urine	O
ketone	O
test	O
.	O
Atracurium	B-Drug
infusion	O
was	O
continued	O
for	O
a	O
third	O
hour	O
and	O
then	O
hoof	O
twitch	O
was	O
again	O
allowed	O
to	O
recover	O
spontaneously	O
to	O
9	O
%	O
.	O
Intraventricular	O
injection	O
of	O
beta	B-Drug_n
-	O
endorphin	I-Drug_n
and	O
morphine	B-Drug
produced	O
an	O
inhibition	O
of	O
the	O
tail	O
-	O
flick	O
response	O
to	O
the	O
heat	O
stimulus	O
in	O
rats	O
.	O
Limited	O
comparative	O
data	O
in	O
patients	O
with	O
high	O
viral	O
loads	O
treated	O
with	O
nevirapine	B-Drug
-	O
or	O
delavirdine	B-Drug
-	O
based	O
regimens	O
currently	O
exist	O
.	O
Glutathione	O
-	O
S	O
-	O
transferase	O
(	O
GST	O
)	O
activity	O
however	O
did	O
not	O
differ	O
from	O
control	O
values	O
for	O
any	O
dose	O
or	O
at	O
any	O
time	O
point	O
in	O
cerebral	O
and	O
hepatic	O
tissues	O
.	O
Still	O
other	O
pathways	O
have	O
been	O
proposed	O
.	O
In	O
period	O
A	O
all	O
volunteers	O
took	O
9	O
mg	O
of	O
tolbutamide	B-Drug
orally	O
.	O
N	B-Drug_n
-	O
methyllevallorphan	I-Drug_n
(	O
9	O
mg	O
/	O
kg	O
s.c.	O
)	O
completely	O
antagonized	O
the	O
inhibitory	O
effect	O
of	O
loperamide	B-Drug
and	O
partly	O
antagonized	O
the	O
effect	O
of	O
morphine	B-Drug
.	O
Sprague	O
-	O
Dawley	O
rats	O
were	O
treated	O
with	O
quinpirole	B-Drug_n
(	O
9	O
mg	O
/	O
kg	O
)	O
or	O
saline	O
from	O
postnatal	O
days	O
(	O
P	O
)	O
9	O
to	O
P9	O
and	O
raised	O
to	O
adolescence	O
.	O
The	O
results	O
generated	O
to	O
date	O
in	O
clinical	O
pharmacokinetic	O
studies	O
with	O
fluvastatin	B-Drug
thus	O
support	O
its	O
use	O
in	O
a	O
broad	O
population	O
of	O
hypercholesterolaemic	O
patients	O
.	O
Uncontrolled	O
hy	O
-	O
per	O
-	O
parathyroidism	O
causes	O
bone	O
marrow	O
fibrosis	O
leading	O
to	O
erythropoietin	B-Drug
(	O
EPO	B-Drug
)	O
resistance	O
.	O
Therapeutic	O
drug	O
monitoring	O
can	O
avoid	O
iatrogenic	O
alterations	O
caused	O
by	O
9mTc	B-Drug
-	O
methylene	I-Drug
diphosphonate	I-Drug
(	O
MDP	O
)	O
-	O
gentamicin	B-Drug
interaction	O
.	O
It	O
will	O
compete	O
with	O
clopidogrel	B-Drug
(	O
Plavix	B-Brand
)	O
and	O
prasugrel	B-Drug
(	O
Effient	B-Brand
)	O
for	O
such	O
use	O
.	O
When	O
combined	O
with	O
ofloxacin	B-Drug
KRM	B-Drug_n
-	O
9	I-Drug_n
exhibited	O
strong	O
synergistic	O
activity	O
while	O
only	O
additive	O
effects	O
were	O
observed	O
with	O
the	O
combination	O
of	O
rifampicin	B-Drug
(	O
or	O
rifabutin	B-Drug
)	O
and	O
ofloxacin	B-Drug
.	O
phase	O
9	O
(	O
days	O
9	O
-	O
9	O
)	O
:	O
fluoxetine	B-Drug
9	O
mg	O
/	O
day	O
;	O
Some	O
9	O
%	O
of	O
a	O
single	O
dosage	O
of	O
fluvastatin	B-Drug
is	O
excreted	O
via	O
the	O
biliary	O
route	O
with	O
less	O
than	O
9	O
%	O
of	O
this	O
being	O
the	O
parent	O
compound	O
.	O
All	O
the	O
animals	O
were	O
killed	O
at	O
the	O
end	O
of	O
the	O
9th	O
week	O
of	O
the	O
experiment	O
.	O
It	O
is	O
also	O
shown	O
that	O
after	O
9	O
days	O
of	O
daily	O
administration	O
of	O
chlordiazepoxide	B-Drug
withdrawal	O
of	O
the	O
drug	O
not	O
only	O
re	O
-	O
results	O
in	O
almost	O
complete	O
loss	O
of	O
bar	O
-	O
press	O
response	O
in	O
the	O
E	O
-	O
strain	O
subjects	O
but	O
also	O
results	O
in	O
a	O
temporary	O
decrease	O
in	O
the	O
acquired	O
behavioral	O
response	O
of	O
the	O
stable	O
A	O
-	O
strain	O
subjects	O
.	O
While	O
9	B-Drug_n
-	O
MC	I-Drug_n
and	O
ibogaine	B-Drug_n
have	O
similar	O
affinities	O
for	O
kappa	O
opioid	O
and	O
possibly	O
nicotinic	O
receptors	O
9	B-Drug_n
-	O
MC	I-Drug_n
has	O
much	O
lower	O
affinities	O
than	O
ibogaine	B-Drug_n
for	O
NMDA	O
and	O
sigma	O
-	O
9	O
receptors	O
sodium	O
channels	O
and	O
the	O
9	O
-	O
HT	O
transporter	O
.	O
These	O
findings	O
suggest	O
that	O
the	O
phenotype	O
of	O
a	O
tumor	O
that	O
results	O
from	O
a	O
pulse	O
of	O
a	O
chemical	O
carcinogen	O
may	O
depend	O
upon	O
the	O
target	O
cell	O
.	O
The	O
results	O
obtained	O
confirm	O
the	O
role	O
of	O
inflammatory	O
processes	O
in	O
parkinsonism	O
and	O
suggest	O
expediency	O
of	O
combined	O
pharmacotherapy	O
of	O
neurodegenerative	O
diseases	O
.	O
These	O
cells	O
express	O
the	O
vitamin	O
D	O
receptor	O
and	O
exhibit	O
doubling	O
times	O
comparable	O
to	O
the	O
parental	O
MCF	O
-	O
9	O
cells	O
even	O
when	O
grown	O
in	O
9	O
mM	O
9	B-Drug
9	I-Drug
(	O
OH	I-Drug
)	O
9D9	I-Drug
.	O
In	O
both	O
sexes	O
of	O
swiss	O
albino	O
mice	O
;	O
The	O
behavioral	O
effects	O
of	O
the	O
stereoisomers	O
of	O
N	B-Drug_n
-	O
allylnormetazocine	I-Drug_n
(	O
NANM	B-Drug_n
)	O
were	O
compared	O
with	O
those	O
of	O
phencyclidine	B-Drug_n
(	O
PCP	B-Drug_n
)	O
in	O
pigeons	O
and	O
squirrel	O
monkeys	O
responding	O
under	O
a	O
multiple	O
fixed	O
-	O
interval	O
fixed	O
-	O
ratio	O
(	O
FI	O
FR	O
)	O
schedule	O
of	O
food	O
presentation	O
.	O
Carbamazepine	B-Drug
overdose	O
recognized	O
by	O
a	O
tricyclic	B-Group
antidepressant	I-Group
assay	O
.	O
Cobalt	B-Drug
excretion	O
was	O
enhanced	O
by	O
supplementary	O
cobalt	B-Drug
;	O
We	O
conclude	O
that	O
ADL	B-Drug
9	I-Drug
-	O
9	I-Drug
prevents	O
morphine	B-Drug
-	O
induced	O
increases	O
in	O
gastrointestinal	O
transit	O
time	O
by	O
means	O
of	O
selective	O
peripheral	O
opioid	O
anitagonism	O
without	O
affecting	O
central	O
opioid	O
analgesia	O
.	O
Rats	O
treated	O
with	O
neonatal	O
quinpirole	B-Drug_n
enhanced	O
time	O
spent	O
in	O
the	O
amphetamine	B-Drug
-	O
paired	O
context	O
compared	O
with	O
quinpirole	B-Drug_n
-	O
free	O
controls	O
conditioned	O
with	O
amphetamine	B-Drug
but	O
only	O
female	O
controls	O
conditioned	O
with	O
amphetamine	B-Drug
spent	O
more	O
time	O
in	O
the	O
drug	O
-	O
paired	O
context	O
compared	O
with	O
saline	O
-	O
treated	O
controls	O
.	O
[	O
Multiple	O
occupational	O
exposure	O
to	O
solvents	O
]	O
This	O
article	O
review	O
papers	O
published	O
over	O
the	O
last	O
9	O
years	O
on	O
multiple	O
occupational	O
exposure	O
to	O
solvents	O
.	O
Misonidazole	B-Drug_n
also	O
reduced	O
the	O
``	O
early	O
''	O
PCP	B-Drug_n
produced	O
distinctive	O
effects	O
in	O
each	O
task	O
:	O
it	O
substituted	O
for	O
the	O
training	O
dose	O
in	O
PCP	B-Drug_n
discrimination	O
and	O
it	O
increased	O
the	O
number	O
of	O
responses	O
with	O
short	O
(	O
<	O
9	O
)	O
interresponse	O
times	O
as	O
well	O
as	O
increasing	O
overall	O
response	O
rates	O
in	O
the	O
DRL	O
schedule	O
.	O
METHOD	O
:	O
This	O
study	O
was	O
a	O
multicenter	O
randomized	O
double	O
-	O
blind	O
study	O
of	O
9	O
patients	O
who	O
were	O
randomly	O
assigned	O
9:9:9	O
to	O
receive	O
everolimus	B-Drug
tablets	O
at	O
doses	O
of	O
9	O
mg	O
9	O
mg	O
or	O
9	O
mg	O
twice	O
daily	O
with	O
cyclosporine	B-Drug
and	O
prednisone	B-Drug
.	O
Further	O
studies	O
are	O
required	O
to	O
determine	O
the	O
potential	O
clinical	O
role	O
of	O
this	O
combination	O
regimen	O
as	O
a	O
therapeutic	O
alternative	O
for	O
certain	O
types	O
of	O
MRSA	O
infections	O
.	O
The	O
higher	O
verografine	B-Drug
and	O
iodamide	B-Drug
excretion	O
was	O
due	O
to	O
their	O
increased	O
renal	O
tubular	O
secretion	O
.	O
CASE	O
SUMMARY	O
:	O
A	O
9	O
-	O
year	O
-	O
old	O
African	O
-	O
American	O
man	O
was	O
admitted	O
to	O
the	O
hospital	O
for	O
worsening	O
renal	O
failure	O
elevated	O
creatine	O
phosphokinase	O
diffuse	O
muscle	O
pain	O
and	O
severe	O
muscle	O
weakness	O
.	O
or	O
=9	O
%	O
biocytin	O
was	O
included	O
in	O
the	O
recording	O
pipette	O
compared	O
with	O
neurons	O
recorded	O
without	O
biocytin	O
.	O
''	O
hippocampal	O
-	O
independent	O
''	O
[	O
The	O
effect	O
of	O
cimetidine	B-Drug
on	O
the	O
renal	O
excretion	O
of	O
verografin	B-Drug
and	O
iodamide	B-Drug
in	O
dogs	O
]	O
The	O
intravenous	O
injection	O
of	O
cimetidine	B-Drug
in	O
a	O
dose	O
of	O
9	O
mg	O
/	O
kg	O
enhanced	O
verografine	B-Drug
and	O
iodamide	B-Drug
excretion	O
in	O
chronic	O
canine	O
experiments	O
.	O
Moreover	O
the	O
acquisition	O
of	O
tasks	O
that	O
are	O
facilitated	O
by	O
hippocampal	O
lesions	O
(	O
or	O
dysfunction	O
)	O
is	O
nevertheless	O
associated	O
in	O
intact	O
subjects	O
with	O
specific	O
neurobiological	O
alterations	O
in	O
the	O
hippocampus	O
.	O
Influence	O
of	O
coadministration	O
of	O
fluoxetine	B-Drug
on	O
cisapride	B-Drug
pharmacokinetics	O
and	O
QTc	O
intervals	O
in	O
healthy	O
volunteers	O
.	O
The	O
presence	O
of	O
the	O
radiopharmaceutical	B-Group
in	O
the	O
kidneys	O
along	O
with	O
an	O
increase	O
in	O
renal	O
retention	O
tend	O
to	O
produce	O
scintigraphic	O
results	O
that	O
falsely	O
identify	O
characteristics	O
related	O
to	O
diseases	O
such	O
as	O
renal	O
vascular	O
or	O
urinary	O
tract	O
obstruction	O
and	O
even	O
renal	O
cancer	O
.	O
The	O
next	O
chapter	O
presents	O
information	O
on	O
efficacy	O
and	O
pregnancy	O
outcomes	O
in	O
terms	O
of	O
pregnancy	O
rates	O
compliance	O
and	O
efficacy	O
ectopic	O
pregnancies	O
the	O
outcome	O
of	O
pregnancies	O
conceived	O
while	O
using	O
POCs	B-Group
and	O
fertility	O
following	O
discontinuation	O
.	O
Drug	O
regimens	O
in	O
patients	O
with	O
cardiovascular	O
disease	O
are	O
frequently	O
complex	O
and	O
can	O
be	O
significantly	O
affected	O
by	O
alterations	O
in	O
renal	O
function	O
.	O
The	O
latter	O
displayed	O
midazolam	B-Drug
clearances	O
similar	O
to	O
those	O
in	O
two	O
larger	O
cohorts	O
of	O
nonmatched	O
tacrolimus	B-Drug
-	O
treated	O
patients	O
(	O
n	O
=	O
9	O
and	O
n	O
=	O
9	O
)	O
and	O
to	O
those	O
receiving	O
a	O
calcineurin	B-Group
inhibitor	I-Group
-	O
free	O
regimen	O
(	O
n	O
=	O
9	O
)	O
.	O
The	O
mechanism	O
(	O
)	O
of	O
altered	O
topo	O
I	O
expression	O
in	O
certain	O
tumor	O
types	O
is	O
unknown	O
but	O
may	O
be	O
related	O
to	O
the	O
central	O
importance	O
of	O
topoisomerases	O
in	O
proliferating	O
cell	O
functions	O
(	O
transcription	O
replication	O
etc	O
.	O
)	O
and	O
the	O
aberrant	O
and	O
chronic	O
activation	O
of	O
these	O
functions	O
as	O
a	O
result	O
of	O
specific	O
tumorigenic	O
alterations	O
.	O
AAV9	B-Drug_n
-	O
mediated	O
retinal	O
transduction	O
is	O
improved	O
by	O
co	O
-	O
injection	O
of	O
heparinase	B-Drug_n
III	I-Drug_n
or	O
chondroitin	B-Drug_n
ABC	I-Drug_n
lyase	I-Drug_n
.	O
Such	O
data	O
are	O
discussed	O
herein	O
with	O
emphasis	O
on	O
those	O
aspects	O
that	O
impact	O
on	O
the	O
clinical	O
use	O
of	O
the	O
calcium	B-Group
-	O
entry	I-Group
antagonists	I-Group
.	O
metabolic	O
interference	O
has	O
sometimes	O
been	O
observed	O
and	O
the	O
behaviour	O
of	O
the	O
biological	O
indicators	O
differs	O
from	O
what	O
would	O
be	O
expected	O
.	O
Selective	O
survival	O
in	O
pentazocine	B-Drug
and	O
tripelennamine	B-Drug
of	O
Pseudomonas	O
aeruginosa	O
serotype	O
O9	O
from	O
drug	O
addicts	O
.	O
Modification	O
of	O
surface	O
histidine	O
residues	O
abolishes	O
the	O
cytotoxic	O
activity	O
of	O
Clostridium	B-Drug_n
difficile	I-Drug_n
toxin	I-Drug_n
A	I-Drug_n
.	O
Survanta	B-Brand
increased	O
the	O
extent	O
of	O
dissolution	O
of	O
budesonide	B-Drug
in	O
proportion	O
to	O
the	O
added	O
concentration	O
which	O
was	O
also	O
verified	O
by	O
equilibrium	O
solubilization	O
studies	O
.	O
The	O
fluoroquinolones	B-Group
for	O
urinary	O
tract	O
infections	O
:	O
a	O
review	O
.	O
In	O
monkeys	O
(	B-Drug_n
-	O
)	I-Drug_n
-	O
NANM	I-Drug_n
was	O
about	O
9	O
times	O
more	O
potent	O
than	O
(	O
+	B-Drug_n
)	O
-	O
NANM	I-Drug_n
in	O
decreasing	O
responding	O
whereas	O
in	O
pigeons	O
(	B-Drug_n
-	O
)	I-Drug_n
-	O
NANM	I-Drug_n
was	O
about	O
equipotent	O
with	O
(	O
+	B-Drug_n
)	O
-	O
NANM	I-Drug_n
.	O
ALOX9	O
was	O
the	O
most	O
down	O
-	O
regulated	O
gene	O
(	O
9	O
-	O
fold	O
)	O
in	O
sensitive	O
cells	O
and	O
was	O
expressed	O
at	O
low	O
level	O
in	O
resistant	O
cells	O
.	O
These	O
results	O
suggest	O
that	O
the	O
hepatoxicity	O
of	O
ethanol	B-Drug
in	O
alcoholic	O
beverages	O
is	O
enhanced	O
by	O
interaction	O
with	O
its	O
congeners	O
and	O
acetaldehyde	B-Drug_n
;	O
In	O
contrast	O
preliminary	O
results	O
from	O
an	O
9	O
-	O
week	O
controlled	O
study	O
suggested	O
risperidone	B-Drug
9	O
to	O
9	O
mg	O
/	O
day	O
was	O
superior	O
to	O
olanzapine	B-Drug
9	O
to	O
9	O
mg	O
/	O
day	O
against	O
positive	O
and	O
anxiety	O
/	O
depressive	O
symptoms	O
(	O
p	O
<	O
9	O
)	O
although	O
consistent	O
with	O
the	O
first	O
study	O
both	O
agents	O
demonstrated	O
similar	O
efficacy	O
on	O
measures	O
of	O
overall	O
psychopathology	O
.	O
phenobarbital	B-Drug
reduced	O
it	O
by	O
a	O
net	O
change	O
of	O
9	O
%	O
(	O
percentage	O
increase	O
in	O
FDF	O
9	O
%	O
)	O
at	O
9	O
micromol	O
/	O
L	O
.	O
No	O
change	O
in	O
phase	O
was	O
detected	O
although	O
the	O
aerosol	O
particles	O
appeared	O
to	O
contain	O
residual	O
solvent	B-Group
.	O
Morphine	B-Drug
analgesia	O
and	O
pupil	O
constriction	O
were	O
unaffected	O
by	O
ADL	B-Drug
9	I-Drug
-	O
9	I-Drug
and	O
differed	O
from	O
placebo	O
(	O
P	O
<	O
.9	O
)	O
.	O
Dexamethasone	B-Drug
had	O
a	O
similar	O
effect	O
in	O
the	O
presence	O
of	O
insulin	B-Drug
.	O
In	O
contrast	O
in	O
isolated	O
single	O
pancreatic	O
acinar	O
cells	O
RR	B-Drug_n
had	O
no	O
effect	O
on	O
InsP9	B-Drug_n
-	O
induced	O
responses	O
.	O
Interaction	O
of	O
the	O
constituents	O
of	O
alcoholic	O
beverages	O
in	O
[truncated: 9,566 more rows]
