# Supplementary material for: Comparing general and specialized word embeddings for biomedical named entity recognition
Source: PeerJ Comput Sci. 2021 Feb 18;7:e384. doi: 10.7717/peerj-cs.384 (PMC7959609; doi:10.7717/peerj-cs.384)
Supplement: Supplemental Information 1 — Since the DrugBank and MedLine corpora have been pre-processed and formatted using the IOB scheme, two folders with the same name as the corpus are attached. Each folder contains three files: "train.txt", "dev.txt" and "test.txt", which were used to train and test the models in the first experiment. DrugBank and MedLine corpora are taken from https://github.com/isegura/DDICorpus (Creative Commons Attribution-NonCommercial 4.0 InternationalUsers (CC BY-NC)). [file peerj-cs-07-384-s001.zip › Supplemental Data S1/MedLine/test.txt]

Investigation	O
of	O
clearance	O
and	O
interaction	O
among	O
flavonoids	B-Drug_n
could	O
help	O
us	O
better	O
understand	O
their	O
bioavailability	O
and	O
offer	O
insight	O
into	O
the	O
approaches	O
to	O
be	O
taken	O
to	O
minimize	O
competitive	O
effects	O
and	O
to	O
design	O
appropriate	O
bioavailability	O
studies	O
in	O
humans	O
.	O
9	O
)	O
the	O
C9	O
-	O
9	O
double	O
bond	O
in	O
conjunction	O
with	O
the	O
C9	O
carbonyl	O
group	O
on	O
the	O
C	O
-	O
ring	O
;	O
Our	O
results	O
indicate	O
the	O
presence	O
of	O
a	O
circadian	O
oscillator	O
in	O
the	O
hippocampus	O
involving	O
the	O
clock	O
gene	O
Bmal9	O
(	O
also	O
known	O
as	O
Arntl	O
)	O
that	O
is	O
modulated	O
by	O
Rev	O
-	O
erb	O
and	O
requires	O
oligophrenin	O
-	O
9	O
for	O
normal	O
oscillation	O
.	O
Angiotensin	B-Group
converting	I-Group
enzyme	I-Group
blockers	I-Group
and	O
their	O
influence	O
on	O
the	O
endothelial	O
dysfunction	O
but	O
the	O
risk	O
of	O
hyperpotassemia	O
are	O
showed	O
.	O
Three	O
readings	O
of	O
color	O
were	O
taken	O
using	O
the	O
Vita	O
Easyshade	O
spectrophotometer	O
:	O
the	O
initial	O
reading	O
a	O
reading	O
at	O
seven	O
days	O
and	O
a	O
reading	O
at	O
9	O
days	O
.	O
A	O
discussion	O
of	O
these	O
challenges	O
and	O
identification	O
of	O
models	O
and	O
best	O
practices	O
are	O
presented	O
with	O
intent	O
of	O
aiding	O
the	O
research	O
community	O
in	O
addressing	O
real	O
and	O
perceived	O
barriers	O
to	O
the	O
development	O
of	O
combination	O
therapies	O
for	O
cancer	O
.	O
the	O
most	O
common	O
nonlaboratory	O
AEs	O
were	O
dizziness	O
(	O
9	O
%	O
)	O
and	O
headache	O
(	O
9	O
%	O
)	O
.	O
In	O
study	O
9	O
(	O
fasted	O
)	O
9	O
volunteers	O
(	O
9	O
%	O
)	O
experienced	O
a	O
total	O
of	O
9	O
AEs	O
;	O
Different	O
groups	O
of	O
medications	O
are	O
discussed	O
and	O
their	O
risks	O
for	O
elderly	O
patients	O
.	O
Opportunities	O
and	O
challenges	O
in	O
the	O
development	O
of	O
experimental	O
drug	O
combinations	O
for	O
cancer	O
.	O
It	O
is	O
becoming	O
increasingly	O
evident	O
that	O
cancers	O
are	O
dependent	O
on	O
a	O
number	O
of	O
altered	O
molecular	O
pathways	O
and	O
can	O
develop	O
diverse	O
mechanisms	O
of	O
resistance	O
to	O
therapy	O
with	O
single	O
agents	O
.	O
Therefore	O
combination	O
regimens	O
may	O
provide	O
the	O
best	O
hope	O
for	O
effective	O
therapies	O
with	O
durable	O
effects	O
.	O
Despite	O
preclinical	O
data	O
to	O
support	O
this	O
notion	O
there	O
are	O
many	O
challenges	O
to	O
the	O
development	O
of	O
targeted	O
combinations	O
including	O
scientific	O
economic	O
legal	O
and	O
regulatory	O
barriers	O
.	O
9	O
)	O
no	O
glycoside	O
present	O
.	O
Sputum	O
smear	O
microscopy	O
is	O
performing	O
poorly	O
in	O
HIV	O
-	O
infected	O
individuals	O
who	O
are	O
often	O
started	O
on	O
antituberculosis	O
treatment	O
on	O
clinical	O
grounds	O
.	O
Mutations	O
in	O
the	O
oligophrenin	O
-	O
9	O
gene	O
(	O
OPHN9	O
)	O
cause	O
intellectual	O
disability	O
.	O
A	O
circadian	O
clock	O
in	O
hippocampus	O
is	O
regulated	O
by	O
interaction	O
between	O
oligophrenin	O
-	O
9	O
and	O
Rev	O
-	O
erb	O
.	O
Oligophrenin	O
-	O
9	O
regulates	O
dendritic	O
spine	O
morphology	O
in	O
the	O
brain	O
.	O
The	O
aim	O
of	O
this	O
study	O
was	O
to	O
assess	O
the	O
influence	O
of	O
manganese	B-Drug_n
gluconate	I-Drug_n
a	O
chemical	O
activator	O
of	O
bleaching	O
agents	O
at	O
a	O
concentration	O
of	O
9	O
%	O
on	O
the	O
efficiency	O
of	O
a	O
9	O
%	O
carbamide	B-Drug_n
peroxide	I-Drug_n
-	O
based	O
bleaching	O
agent	O
.	O
Group	O
9	O
was	O
the	O
control	O
group	O
and	O
consisted	O
of	O
9	O
%	O
carbamide	B-Drug_n
peroxide	I-Drug_n
-	O
based	O
bleaching	O
gel	O
only	O
.	O
In	O
study	O
9	O
9	O
volunteers	O
(	O
9	O
%	O
)	O
experienced	O
a	O
total	O
of	O
9	O
AEs	O
;	O
The	O
9	O
%	O
CIs	O
about	O
the	O
ratio	O
of	O
the	O
fenofibric	B-Drug
acid	I-Drug
geometric	O
mean	O
to	O
the	O
fenofibrate	B-Drug
geometric	O
mean	O
were	O
within	O
the	O
9	O
%	O
and	O
9	O
%	O
limits	O
for	O
the	O
pharmacokinetic	O
parameters	O
C	O
(	O
max	O
)	O
AUC	O
(	O
9	O
-	O
t	O
)	O
and	O
AUC	O
(	O
9	O
-	O
)	O
of	O
the	O
ln	O
-	O
transformed	O
data	O
in	O
both	O
study	O
9	O
(	O
fasted	O
)	O
and	O
study	O
9	O
.	O
Fenofibric	B-Drug
acid	I-Drug
at	O
the	O
dose	O
studied	O
was	O
well	O
tolerated	O
in	O
this	O
population	O
.	O
The	O
effect	O
of	O
eugenol	B-Drug
on	O
colchicine	B-Drug
transport	O
across	O
an	O
isolated	O
rat	O
intestinal	O
membrane	O
was	O
studied	O
using	O
an	O
in	O
vitro	O
diffusion	O
chamber	O
system	O
.	O
Quantitative	O
toxicological	O
analysis	O
showed	O
that	O
the	O
concentrations	O
of	O
etizolam	B-Drug
phenobarbital	B-Drug
promethazine	B-Drug
and	O
chlorpromazine	B-Drug
in	O
the	O
femoral	O
blood	O
were	O
9	O
ng	O
/	O
ml	O
9	O
microg	O
/	O
ml	O
9	O
microg	O
/	O
ml	O
and	O
9	O
microg	O
/	O
ml	O
respectively	O
and	O
large	O
amounts	O
of	O
drugs	O
were	O
also	O
detected	O
in	O
the	O
stomach	O
contents	O
.	O
In	O
these	O
9	O
single	O
-	O
dose	O
studies	O
these	O
healthy	O
volunteers	O
administered	O
a	O
single	O
oral	O
dose	O
of	O
9	O
-	O
mg	O
fenofibric	B-Drug
acid	I-Drug
met	O
the	O
US	O
Food	O
and	O
Drug	O
Administration	O
regulatory	O
criteria	O
for	O
assuming	O
bioequivalence	O
to	O
a	O
single	O
oral	O
dose	O
of	O
9	O
-	O
mg	O
fenofibrate	B-Drug
tablets	O
with	O
respect	O
to	O
the	O
rate	O
and	O
extent	O
of	O
fenofibric	B-Drug
acid	I-Drug
absorption	O
in	O
both	O
fed	O
and	O
fasted	O
states	O
.	O
AEs	O
were	O
generally	O
mild	O
or	O
moderate	O
in	O
intensity	O
.	O
The	O
effect	O
of	O
a	O
series	O
of	O
flavonoids	B-Drug_n
including	O
flavonols	B-Drug_n
flavones	B-Drug_n
isoflavone	B-Drug_n
flavanone	B-Drug_n
flavanonols	B-Drug_n
and	O
catechins	B-Drug_n
on	O
the	O
elimination	O
of	O
luteolin	B-Drug_n
and	O
apigenin	B-Drug_n
was	O
studied	O
.	O
the	O
most	O
common	O
nonlaboratory	O
AEs	O
were	O
headache	O
(	O
9	O
%	O
)	O
and	O
dry	O
throat	O
(	O
9	O
%	O
)	O
.	O
A	O
recent	O
study	O
identifies	O
a	O
new	O
mechanism	O
of	O
action	O
for	O
the	O
synergism	O
of	O
TRAIL	O
and	O
Bortezomib	B-Drug
.	O
All	O
the	O
results	O
suggested	O
that	O
eugenol	B-Drug
is	O
an	O
efficient	O
component	O
in	O
an	O
oral	O
administrative	O
formulation	O
for	O
improving	O
the	O
intestinal	O
absorption	O
of	O
colchicine	B-Drug
.	O
The	O
proteasome	O
inhibitor	O
Bortezomib	B-Drug
has	O
been	O
identified	O
as	O
a	O
potent	O
enhancer	O
of	O
TRAIL	O
-	O
induced	O
apoptosis	O
in	O
several	O
human	O
cancers	O
.	O
Novel	O
insights	O
into	O
the	O
synergistic	O
interaction	O
of	O
Bortezomib	B-Drug
and	O
TRAIL	O
:	O
tBid	O
provides	O
the	O
link	O
.	O
To	O
research	O
the	O
influence	O
of	O
glycyrrhiza	B-Drug_n
extract	I-Drug_n
on	O
the	O
pharmacokinetics	O
characteristic	O
parameters	O
of	O
daphnetin	B-Drug_n
which	O
was	O
aimed	O
to	O
explore	O
the	O
rationality	O
of	O
concert	O
application	O
of	O
drugs	O
.	O
[	O
Effects	O
of	O
glycyrrhiza	B-Drug_n
extract	I-Drug_n
on	O
pharmacokinetics	O
property	O
of	O
daphnetin	B-Drug_n
in	O
rats	O
]	O
.	O
The	O
blood	O
concentration	O
of	O
daphnetin	B-Drug_n
was	O
assayed	O
by	O
LC	O
-	O
MS	O
.	O
The	O
rats	O
received	O
intragastric	O
administration	O
of	O
daphnetin	B-Drug_n
and	O
glycyrrhiza	B-Drug_n
extract	I-Drug_n
containing	O
the	O
same	O
daphnetin	B-Drug_n
respectively	O
.	O
Glycyrrhiza	O
extract	O
can	O
reduce	O
the	O
t	O
(	O
9	O
/	O
9	O
)	O
tmax	O
and	O
Ke	O
of	O
daphnetin	B-Drug_n
while	O
increased	O
the	O
Ka	O
and	O
AUC	O
(	O
9	O
-	O
infinity	O
)	O
.	O
The	O
data	O
was	O
processed	O
by	O
program	O
DAS9.9	O
.	O
Glycyrrhiza	O
extract	O
promoted	O
the	O
oral	O
absorption	O
of	O
daphnetin	B-Drug_n
slowed	O
down	O
the	O
elimination	O
and	O
increased	O
the	O
biological	O
availability	O
.	O
The	O
synergistic	O
effect	O
of	O
chondroitinase	O
ABC	O
and	O
growth	O
factors	O
facilitates	O
the	O
anatomic	O
integration	O
of	O
mRPCs	O
transplanted	O
into	O
Rho	O
(	O
-	O
/	O
-	O
)	O
mice	O
.	O
The	O
guide	O
is	O
therefore	O
useful	O
as	O
for	O
as	O
we	O
are	O
concerned	O
to	O
any	O
physician	O
regardless	O
of	O
the	O
country	O
he	O
/	O
she	O
operates	O
in	O
.	O
The	O
guide	O
above	O
even	O
if	O
initially	O
conceived	O
for	O
being	O
used	O
in	O
Italy	O
also	O
presents	O
a	O
more	O
general	O
and	O
international	O
interest	O
expecially	O
as	O
for	O
as	O
the	O
concepts	O
of	O
pharmacology	O
and	O
the	O
features	O
of	O
the	O
active	O
ingredients	O
are	O
concerned	O
.	O
In	O
daily	O
clinical	O
practice	O
there	O
is	O
a	O
need	O
for	O
the	O
family	O
physician	O
and	O
the	O
ENT	O
specialist	O
or	O
audiologist	O
(	O
also	O
in	O
consideration	O
of	O
the	O
possible	O
medico	O
-	O
legal	O
implications	O
)	O
to	O
focus	O
the	O
attention	O
on	O
the	O
possible	O
risk	O
of	O
otological	O
side	O
effects	O
.	O
This	O
review	O
summarises	O
the	O
research	O
on	O
Casein	B-Drug_n
phosphopeptide	I-Drug_n
-	O
amorphous	I-Drug_n
calcium	I-Drug_n
phosphate	I-Drug_n
complex	I-Drug_n
and	O
provides	O
information	O
related	O
to	O
its	O
benefit	O
in	O
dentistry	O
.	O
The	O
present	O
work	O
on	O
drug	O
-	O
induced	O
ototoxicity	O
tinnitus	O
and	O
vertigo	O
represents	O
the	O
update	O
and	O
revision	O
of	O
a	O
previous	O
guide	O
to	O
adverse	O
drug	O
reactions	O
for	O
italian	O
physicians	O
(	O
9	O
)	O
.	O
Pharmacological	O
drugs	O
inducing	O
ototoxicity	O
vestibular	O
symptoms	O
and	O
tinnitus	O
:	O
a	O
reasoned	O
and	O
updated	O
guide	O
.	O
They	O
have	O
also	O
been	O
organized	O
in	O
alphabetical	O
order	O
for	O
an	O
easier	O
consultation	O
.	O
Drugs	O
have	O
also	O
been	O
subcategorized	O
with	O
regards	O
to	O
the	O
field	O
in	O
which	O
they	O
are	O
applied	O
the	O
therapeutic	O
indications	O
and	O
the	O
clinical	O
behaviour	O
.	O
The	O
list	O
of	O
active	O
ingredients	O
and	O
drugs	O
is	O
subdivided	O
in	O
categories	O
based	O
on	O
their	O
audiological	O
and	O
otoneurological	O
side	O
-	O
effects	O
that	O
have	O
been	O
signaled	O
by	O
the	O
drug	O
companies	O
and	O
/	O
or	O
ministerial	O
notes	O
.	O
This	O
would	O
allow	O
a	O
clinical	O
risk	O
-	O
benefit	O
evaluation	O
weighing	O
the	O
possible	O
clinical	O
advantage	O
in	O
their	O
field	O
of	O
competence	O
against	O
possible	O
otological	O
side	O
-	O
effects	O
.	O
The	O
detection	O
was	O
performed	O
by	O
a	O
triple	O
-	O
quadrupole	O
mass	O
spectrometer	O
in	O
the	O
positive	O
ion	O
and	O
multiple	O
reaction	O
monitoring	O
(	O
MRM	O
)	O
mode	O
m	O
/	O
z	O
9	O
-	O
-	O
>	O
Following	O
liquid	O
-	O
liquid	O
extraction	O
with	O
ethyl	B-Drug_n
acetate	I-Drug_n
the	O
separation	O
was	O
performed	O
on	O
a	O
reverse	O
phase	O
C9	O
column	O
with	O
a	O
mobile	O
phase	O
consisted	O
of	O
methanol	B-Drug_n
-	O
ammonium	I-Drug_n
acetate	I-Drug_n
(	O
pH	O
9	O
;	O
9	O
mM	O
)	O
(	O
9:9	O
v	O
/	O
v	O
)	O
.	O
A	O
rapid	O
sensitive	O
and	O
reliable	O
high	O
performance	O
liquid	O
chromatography	O
-	O
tandem	O
mass	O
spectrometry	O
(	O
HPLC	O
-	O
MS	O
/	O
MS	O
)	O
method	O
was	O
developed	O
and	O
validated	O
for	O
the	O
determination	O
of	O
propiverine	B-Drug
hydrochloride	I-Drug
(	O
CAS	O
99	O
-	O
9	O
-	O
9	O
)	O
in	O
human	O
plasma	O
using	O
cetirizine	B-Drug
di	I-Drug
-	O
hydrochloride	I-Drug
as	O
internal	O
standard	O
(	O
IS	O
CAS	O
9	O
-	O
9	O
-	O
9	O
)	O
.	O
Determination	O
of	O
propiverine	B-Drug
hydrochloride	I-Drug
in	O
human	O
plasma	O
by	O
high	O
performance	O
liquid	O
chromatography	O
-	O
tandem	O
mass	O
spectrometry	O
:	O
application	O
to	O
the	O
pharmacokinetic	O
study	O
of	O
a	O
sustained	O
release	O
formulation	O
.	O
The	O
limit	O
of	O
detection	O
(	O
LOD	O
)	O
and	O
lower	O
limit	O
of	O
quantification	O
(	O
LLOQ	O
)	O
in	O
human	O
plasma	O
were	O
9	O
and	O
9	O
ng	O
/	O
mL	O
respectively	O
.	O
The	O
calibration	O
curve	O
fitted	O
well	O
over	O
the	O
concentration	O
range	O
of	O
9	O
-	O
9	O
ng	O
/	O
mL	O
(	O
all	O
the	O
concentration	O
data	O
in	O
this	O
study	O
are	O
related	O
to	O
salt	O
(	O
propiverine	B-Drug
hydrochloride	I-Drug
)	O
)	O
.	O
9	O
for	O
the	O
IS	O
.	O
9	O
for	O
propiverine	B-Drug
and	O
m	O
/	O
z	O
9	O
-	O
-	O
>	O
The	O
procedure	O
indicated	O
that	O
the	O
intestinal	O
absorption	O
of	O
colchicine	B-Drug
was	O
enhanced	O
significantly	O
by	O
eugenol	B-Drug
in	O
the	O
tested	O
nanoemulsion	O
.	O
After	O
oral	O
administration	O
of	O
colchicine	B-Drug
(	O
9	O
mg	O
/	O
kg	O
)	O
in	O
the	O
form	O
of	O
either	O
the	O
nanoemulsion	O
or	O
in	O
free	O
colchicine	B-Drug
solution	O
the	O
relative	O
bioavailability	O
of	O
nanoemulsion	O
and	O
eugenol	B-Drug
-	O
nanoemulsion	O
were	O
enhanced	O
by	O
about	O
9	O
-	O
and	O
9	O
-	O
fold	O
respectively	O
compared	O
with	O
free	O
colchicine	B-Drug
solution	O
.	O
The	O
method	O
was	O
proved	O
to	O
be	O
rapid	O
sensitive	O
specific	O
accurate	O
and	O
reproducible	O
and	O
has	O
been	O
successfully	O
applied	O
to	O
a	O
pharmacokinetic	O
study	O
of	O
propiverine	B-Drug
hydrochloride	I-Drug
sustained	O
release	O
capsules	O
(	O
the	O
9	O
mg	O
dose	O
in	O
this	O
In	O
conclusion	O
IGF9R	O
inhibition	O
can	O
enhance	O
doxorubicin	B-Drug
chemotherapy	O
in	O
some	O
osteosarcoma	O
cell	O
lines	O
.	O
All	O
guidelines	O
presented	O
non	O
-	O
directive	O
advice	O
using	O
words	O
such	O
as	O
'consider	O
'	O
and	O
'regularly	O
'	O
.	O
9	O
)	O
B	O
-	O
ring	O
is	O
attached	O
to	O
the	O
C	O
-	O
9	O
position	O
on	O
the	O
C	O
-	O
ring	O
;	O
IGF9R	O
-	O
targeted	O
therapy	O
and	O
its	O
enhancement	O
of	O
doxorubicin	B-Drug
chemosensitivity	O
in	O
human	O
osteosarcoma	O
cell	O
lines	O
.	O
This	O
paper	O
examines	O
the	O
debate	O
about	O
the	O
safety	O
of	O
kava	O
(	O
Piper	O
methysticum	O
Forst	O
.	O
f	O
Piperaceae	O
)	O
a	O
plant	O
native	O
to	O
Oceania	O
where	O
it	O
has	O
a	O
long	O
history	O
of	O
traditional	O
use	O
.	O
The	O
purpose	O
of	O
this	O
study	O
was	O
to	O
investigate	O
both	O
the	O
effect	O
and	O
mechanisms	O
of	O
IGF9R	O
inhibition	O
by	O
tyrphostin	B-Drug_n
AG9	I-Drug_n
in	O
the	O
presence	O
or	O
absence	O
of	O
doxorubicin	B-Drug
in	O
a	O
panel	O
of	O
six	O
osteosarcoma	O
cell	O
lines	O
and	O
a	O
self	O
-	O
established	O
doxorubicin	B-Drug
-	O
resistant	O
cell	O
line	O
.	O
We	O
are	O
the	O
first	O
to	O
indicate	O
that	O
targeting	O
IGF9R	O
together	O
with	O
doxorubicin	B-Drug
achieved	O
additive	O
anti	O
-	O
osteosarcoma	O
growth	O
effect	O
accompanied	O
with	O
increased	O
apoptosis	O
cytotoxicity	O
and	O
dual	O
cell	O
cycle	O
arrests	O
.	O
Tuberculosis	O
is	O
the	O
second	O
most	O
common	O
cause	O
of	O
death	O
from	O
an	O
infectious	O
disease	O
after	O
HIV	O
/	O
AIDS	O
and	O
the	O
leading	O
cause	O
of	O
death	O
from	O
an	O
infectious	O
disease	O
in	O
HIV	O
-	O
co	O
-	O
infected	O
patients	O
.	O
[	O
Medical	O
treatment	O
of	O
tuberculosis	O
-	O
update	O
9	O
]	O
.	O
Drug	O
resistant	O
tuberculosis	O
requires	O
more	O
complex	O
and	O
longer	O
treatment	O
with	O
alternative	O
substances	O
.	O
Currently	O
drug	O
susceptible	O
TB	O
is	O
treated	O
with	O
a	O
four	O
drug	O
regimen	O
given	O
over	O
a	O
period	O
of	O
two	O
months	O
followed	O
by	O
two	O
drugs	O
for	O
four	O
months	O
.	O
New	O
antituberculosis	B-Group
drugs	I-Group
are	O
currently	O
being	O
developed	O
and	O
investigated	O
and	O
are	O
urgently	O
needed	O
to	O
treat	O
drug	O
susceptible	O
and	O
drug	O
resistant	O
TB	O
.	O
In	O
this	O
review	O
we	O
discuss	O
the	O
neuroprotective	O
effects	O
of	O
various	O
compounds	O
against	O
neuronal	O
cell	O
loss	O
in	O
an	O
MPTP	B-Drug_n
model	O
of	O
PD	O
.	O
This	O
review	O
may	O
lead	O
to	O
a	O
much	O
better	O
understanding	O
of	O
PD	O
as	O
well	O
as	O
provide	O
novel	O
clues	O
to	O
new	O
targets	O
for	O
therapeutic	O
interventions	O
in	O
PD	O
patients	O
.	O
Furthermore	O
it	O
is	O
well	O
known	O
that	O
acute	O
treatment	O
with	O
MPTP	B-Drug_n
can	O
cause	O
a	O
severe	O
loss	O
of	O
tyrosine	O
hydroxylase	O
and	O
dopamine	O
transporter	O
protein	O
levels	O
and	O
dopamine	O
contents	O
in	O
the	O
striatum	O
of	O
mice	O
as	O
compared	O
to	O
continuous	O
MPTP	B-Drug_n
treatment	O
.	O
Our	O
data	O
reveal	O
new	O
interactions	O
between	O
synaptic	O
activity	O
and	O
circadian	O
oscillators	O
and	O
delineate	O
a	O
new	O
means	O
of	O
communication	O
between	O
nucleus	O
and	O
synapse	O
that	O
may	O
provide	O
insight	O
into	O
normal	O
plasticity	O
and	O
the	O
etiology	O
of	O
intellectual	O
disability	O
.	O
We	O
also	O
found	O
that	O
synaptic	O
activity	O
induced	O
Rev	O
-	O
erb	O
localization	O
to	O
dendrites	O
and	O
spines	O
a	O
process	O
that	O
is	O
mediated	O
by	O
AMPA	O
receptor	O
activation	O
and	O
requires	O
oligophrenin	O
-	O
9	O
.	O
The	O
biochemical	O
and	O
cellular	O
alterations	O
that	O
occur	O
after	O
9	B-Drug_n
-	O
methyl	I-Drug_n
-	O
9	I-Drug_n
-	O
[truncated: 10,225 more rows]
