# Supplementary material for: Comparing general and specialized word embeddings for biomedical named entity recognition
Source: PeerJ Comput Sci. 2021 Feb 18;7:e384. doi: 10.7717/peerj-cs.384 (PMC7959609; doi:10.7717/peerj-cs.384)
Supplement: Supplemental Information 1 — Since the DrugBank and MedLine corpora have been pre-processed and formatted using the IOB scheme, two folders with the same name as the corpus are attached. Each folder contains three files: "train.txt", "dev.txt" and "test.txt", which were used to train and test the models in the first experiment. DrugBank and MedLine corpora are taken from https://github.com/isegura/DDICorpus (Creative Commons Attribution-NonCommercial 4.0 InternationalUsers (CC BY-NC)). [file peerj-cs-07-384-s001.zip › Supplemental Data S1/MedLine/train.txt]

Iodometric	O
titration	O
of	O
the	O
polymer	O
conjugates	O
was	O
used	O
to	O
determine	O
the	O
extent	O
of	O
immobilised	O
cysteine	B-Drug
.	O
The	O
treatment	O
of	O
depression	O
in	O
diabetic	O
patients	O
must	O
take	O
into	O
account	O
variations	O
of	O
glycemic	O
levels	O
at	O
different	O
times	O
and	O
a	O
comparison	O
of	O
the	O
available	O
antidepressant	B-Group
agents	I-Group
is	O
important	O
.	O
The	O
three	O
study	O
periods	O
were	O
separated	O
by	O
a	O
9	O
-	O
day	O
washout	O
phase	O
.	O
Due	O
to	O
its	O
nephrotoxicity	O
gentamicin	B-Drug
may	O
cause	O
abnormal	O
renal	O
uptake	O
to	O
be	O
seen	O
on	O
9mTc	B-Drug
-	O
MDP	I-Drug
bone	O
scintigraphy	O
.	O
METHODS	O
.	O
however	O
at	O
lower	O
concentrations	O
only	O
zinc	B-Drug
demonstrated	O
toxicity	O
.	O
Selective	B-Group
serotonin	I-Group
reuptake	I-Group
inhibitor	I-Group
SSRI	I-Group
antidepressants	I-Group
inhibit	O
isoenzyme	O
CYP	O
9D9	O
.	O
A	O
review	O
.	O
at	O
high	O
doses	O
(	B-Drug_n
-	O
)	I-Drug_n
-	O
NANM	I-Drug_n
decreased	O
FI	O
and	O
FR	O
responding	O
.	O
The	O
fractional	O
inhibitory	O
concentration	O
index	O
of	O
this	O
combination	O
evaluated	O
by	O
checkerboard	O
analysis	O
was	O
9	O
which	O
confirmed	O
synergism	O
between	O
the	O
pair	O
.	O
Taken	O
together	O
these	O
results	O
suggest	O
that	O
the	O
site	O
of	O
the	O
inhibitory	O
action	O
of	O
RR	B-Drug_n
is	O
at	O
the	O
InsP	O
(	O
9	O
)	O
receptor	O
or	O
its	O
closely	O
associated	O
proteins	O
.	O
RESULTS	O
:	O
Bombesin	B-Drug_n
significantly	O
increased	O
the	O
incidence	O
of	O
intestinal	O
tumors	O
and	O
cancer	O
metastasis	O
to	O
the	O
peritoneum	O
.	O
The	O
decrease	O
in	O
temperature	O
began	O
within	O
9	O
minutes	O
after	O
ethanol	B-Drug
administration	O
reaching	O
a	O
maximal	O
decrease	O
between	O
9	O
and	O
9	O
minutes	O
post	O
ethanol	B-Drug
.	O
In	O
the	O
presence	O
of	O
ketoconazole	B-Drug
there	O
was	O
9	O
-	O
and	O
9	O
-	O
fold	O
increase	O
in	O
C	O
(	O
max	O
)	O
and	O
AUC	O
of	O
panobinostat	B-Drug
respectively	O
.	O
9	O
.	O
Moreover	O
each	O
task	O
induced	O
significant	O
alterations	O
in	O
hippocampal	O
adenylate	O
cyclase	O
activity	O
but	O
in	O
opposite	O
directions	O
.	O
The	O
pharmacokinetics	O
of	O
etodolac	B-Drug
in	O
healthy	O
normal	O
volunteers	O
has	O
been	O
extensively	O
studied	O
and	O
is	O
well	O
described	O
.	O
This	O
report	O
describes	O
a	O
recently	O
identified	O
case	O
of	O
interference	O
of	O
acetylcysteine	B-Drug
with	O
the	O
urine	O
test	O
for	O
ketones	O
and	O
demonstrates	O
the	O
importance	O
of	O
a	O
thorough	O
medication	O
review	O
in	O
evaluating	O
abnormal	O
laboratory	O
tests	O
.	O
These	O
alterations	O
in	O
digoxin	B-Drug
pharmacokinetics	O
produced	O
by	O
amiodarone	B-Drug
explain	O
the	O
increase	O
in	O
serum	O
digoxin	B-Drug
level	O
that	O
has	O
been	O
observed	O
when	O
this	O
drug	O
combination	O
has	O
been	O
used	O
clinically	O
.	O
Finally	O
it	O
is	O
notable	O
that	O
xanthine	O
-	O
derived	O
adenosine	O
antagonists	O
tested	O
here	O
commonly	O
showed	O
anxiogenic	O
effects	O
in	O
the	O
light	O
/	O
dark	O
test	O
in	O
mice	O
.	O
only	O
ibogaine	B-Drug_n
enhances	O
cocaine	B-Drug
-	O
induced	O
increases	O
in	O
accumbal	O
dopamine	O
.	O
Dopamine	O
(	O
DA	O
)	O
levels	O
did	O
not	O
differ	O
significantly	O
in	O
either	O
striatum	O
(	O
STR	O
)	O
or	O
nucleus	O
accumbens	O
(	O
NAC	O
)	O
for	O
the	O
cocaine	B-Drug
-	O
treated	O
animals	O
to	O
their	O
corresponding	O
saline	O
-	O
treated	O
controls	O
.	O
[	O
Hippocampus	O
as	O
interaction	O
sites	O
between	O
cerebral	O
memory	O
systems	O
]	O
Most	O
of	O
the	O
current	O
theories	O
assume	O
that	O
there	O
are	O
multiple	O
forms	O
of	O
memory	O
that	O
are	O
supported	O
by	O
separate	O
brain	O
systems	O
and	O
have	O
different	O
characteristics	O
.	O
Recent	O
studies	O
and	O
consensus	O
reports	O
have	O
expanded	O
our	O
understanding	O
of	O
its	O
efficacy	O
safety	O
contraindications	O
and	O
drug	O
interactions	O
.	O
aureus	O
to	O
P	O
.	O
However	O
these	O
results	O
provide	O
an	O
example	O
of	O
how	O
small	O
molecule	O
manipulation	O
of	O
CYP	O
activity	O
in	O
an	O
in	O
vitro	O
model	O
can	O
be	O
used	O
to	O
confirm	O
metabolism	O
-	O
mediated	O
toxicity	O
.	O
The	O
initiation	O
of	O
alcohol	B-Drug
or	O
nicotine	B-Drug
use	O
may	O
be	O
precipitated	O
by	O
similar	O
personality	O
characteristics	O
in	O
the	O
user	O
such	O
as	O
impulsivity	O
and	O
sensation	O
seeking	O
.	O
The	O
anxiogenic	O
effects	O
of	O
theophylline	B-Drug
were	O
reduced	O
by	O
pretreatment	O
with	O
CGS	B-Drug_n
99	I-Drug_n
an	O
A9	O
-	O
selective	O
agonist	O
but	O
not	O
by	O
N9	B-Drug_n
-	O
cyclopentyladenosine	I-Drug_n
(	O
CPA	B-Drug_n
)	O
an	O
A9	O
-	O
selective	O
agonist	O
.	O
Drug	O
interactions	O
:	O
How	O
to	O
identify	O
them	O
.	O
the	O
doses	O
of	O
naloxone	B-Drug
required	O
to	O
antagonize	O
the	O
effects	O
of	O
(	B-Drug_n
-	O
)	I-Drug_n
-	O
NANM	I-Drug_n
were	O
more	O
than	O
9	O
times	O
higher	O
than	O
those	O
required	O
to	O
antagonize	O
the	O
effects	O
of	O
morphine	B-Drug
.	O
Each	O
gastrointestinal	O
bleeding	O
cases	O
was	O
matched	O
to	O
9	O
controls	O
based	O
on	O
index	O
date	O
and	O
state	O
.	O
Administration	O
of	O
lithium	B-Drug
prophylaxis	O
.	O
Intestinal	O
absorption	O
of	O
arsenate	B-Drug_n
in	O
the	O
chick	O
.	O
Indomethacin	B-Drug
was	O
also	O
ineffective	O
in	O
altering	O
resveratrol	B-Drug_n
activity	O
in	O
arteries	O
from	O
both	O
lean	O
and	O
dietary	O
-	O
obese	O
rats	O
.	O
Both	O
ibogaine	B-Drug_n
and	O
9	B-Drug_n
-	O
MC	I-Drug_n
enhance	O
the	O
locomotor	O
and	O
/	O
or	O
stereotypic	O
effects	O
of	O
stimulants	O
.	O
We	O
obtained	O
evidence	O
that	O
increased	O
stability	O
of	O
nucleophosmin	O
/	O
B9	O
is	O
involved	O
in	O
antiapoptotic	O
effect	O
of	O
ras	O
during	O
serum	O
deprivation	O
.	O
Indinavir	B-Drug
may	O
be	O
taken	O
with	O
a	O
light	O
meal	O
9	O
h	O
following	O
the	O
administration	O
of	O
9	O
mg	O
of	O
didanosine	B-Drug
.	O
Pharmacoeconomic	O
analyses	O
indicate	O
that	O
olanzapine	B-Drug
does	O
not	O
significantly	O
increase	O
and	O
may	O
even	O
decrease	O
the	O
overall	O
direct	O
treatment	O
costs	O
of	O
schizophrenia	O
compared	O
with	O
haloperidol	B-Drug
.	O
Since	O
chronic	O
dosing	O
is	O
required	O
for	O
therapeutic	O
efficacy	O
of	O
antipsychotics	B-Group
future	O
studies	O
should	O
focus	O
on	O
investigation	O
of	O
chronic	O
dosing	O
effects	O
of	O
these	O
drugs	O
in	O
combination	O
with	O
PCP	B-Drug_n
.	O
When	O
the	O
muscle	O
was	O
exposed	O
to	O
the	O
potassium	O
-	O
depleted	O
solution	O
the	O
first	O
contractile	O
response	O
to	O
PTX	B-Drug_n
was	O
rather	O
potentiated	O
.	O
Further	O
they	O
bring	O
into	O
question	O
the	O
utility	O
of	O
using	O
PCP	B-Drug_n
combination	O
procedures	O
in	O
animals	O
to	O
screen	O
for	O
antipsychotic	O
potential	O
.	O
changes	O
in	O
cervical	O
mucus	O
the	O
endometrium	O
and	O
the	O
fallopian	O
tubes	O
;	O
The	O
effect	O
of	O
dasatinib	B-Drug
an	O
inhibitor	O
of	O
Src	O
and	O
Abl	O
kinases	O
on	O
paclitaxel	B-Drug
sensitivity	O
was	O
measured	O
in	O
ovarian	O
cancer	O
cells	O
and	O
HEY	O
xenografts	O
.	O
An	O
oral	O
glucose	B-Drug
overload	O
of	O
9	O
ml	O
of	O
a	O
9	O
%	O
glucose	B-Drug
solution	O
was	O
given	O
to	O
rats	O
and	O
blood	O
glucose	O
was	O
determined	O
after	O
9	O
9	O
and	O
9	O
min	O
.	O
It	O
is	O
essentially	O
completely	O
metabolised	O
therefore	O
little	O
is	O
excreted	O
unchanged	O
.	O
Medications	O
can	O
cause	O
in	O
vivo	O
effects	O
when	O
the	O
concentration	O
or	O
activity	O
of	O
the	O
analyte	O
is	O
altered	O
before	O
the	O
analysis	O
and	O
therefore	O
the	O
assay	O
result	O
is	O
true	O
and	O
accurate	O
.	O
Longitudinal	O
assessment	O
of	O
everolimus	B-Drug
in	O
de	O
novo	O
renal	O
transplant	O
recipients	O
over	O
the	O
first	O
post	O
-	O
transplant	O
year	O
:	O
pharmacokinetics	O
exposure	O
-	O
response	O
relationships	O
and	O
influence	O
on	O
cyclosporine	B-Drug
.	O
Amphetamine	B-Drug
locomotor	O
sensitization	O
and	O
conditioned	O
place	O
preference	O
in	O
adolescent	O
male	O
and	O
female	O
rats	O
neonatally	O
treated	O
with	O
quinpirole	B-Drug_n
.	O
In	O
the	O
first	O
double	O
-	O
blind	O
comparative	O
study	O
(	O
9	O
-	O
week	O
)	O
of	O
olanzapine	B-Drug
and	O
risperidone	B-Drug
olanzapine	B-Drug
9	O
to	O
9	O
mg	O
/	O
day	O
proved	O
to	O
be	O
significantly	O
more	O
effective	O
than	O
risperidone	B-Drug
9	O
to	O
9	O
mg	O
/	O
day	O
in	O
the	O
treatment	O
of	O
negative	O
and	O
depressive	O
symptoms	O
but	O
not	O
on	O
overall	O
psychopathology	O
symptoms	O
.	O
PATIENTS	O
:	O
Random	O
sample	O
of	O
9	O
MAC	O
out	O
of	O
a	O
total	O
of	O
9	O
.	O
The	O
molecular	O
basis	O
of	O
this	O
synergism	O
is	O
that	O
the	O
signaling	O
pathways	O
that	O
were	O
initially	O
activated	O
by	O
docetaxel	B-Drug
exposure	O
were	O
efficiently	O
suppressed	O
by	O
the	O
subsequent	O
exposure	O
to	O
sunitinib	B-Drug
.	O
9C	O
-	O
cholesterol	O
ester	O
fractional	O
clearance	O
rate	O
was	O
9	O
%	O
greater	O
after	O
etofibrate	B-Drug
than	O
after	O
placebo	O
.	O
Patients	O
with	O
renal	O
insufficiency	O
or	O
renal	O
failure	O
may	O
be	O
at	O
risk	O
for	O
further	O
kidney	O
damage	O
as	O
well	O
as	O
complications	O
related	O
to	O
interactions	O
of	O
herbal	O
remedies	O
with	O
complex	O
renal	O
therapy	O
regimens	O
.	O
In	O
contrast	O
nucleophosmin	O
/	O
B9	O
in	O
serum	O
-	O
deprived	O
ras	O
-	O
transformed	O
(	O
RAS	O
-	O
9T9	O
)	O
cells	O
was	O
as	O
stable	O
as	O
that	O
in	O
serum	O
-	O
supplemented	O
NIH	O
-	O
9T9	O
or	O
RAS	O
-	O
9T9	O
cells	O
.	O
Conclusions	O
.	O
Both	O
ibogaine	B-Drug_n
and	O
9	B-Drug_n
-	O
MC	I-Drug_n
ameliorate	O
opioid	B-Group
withdrawal	O
signs	O
.	O
Combinations	O
of	O
clozapine	B-Drug
and	O
phencyclidine	B-Drug_n
:	O
effects	O
on	O
drug	O
discrimination	O
and	O
behavioral	O
inhibition	O
in	O
rats	O
.	O
These	O
lines	O
showed	O
variable	O
degrees	O
of	O
locomotor	O
activities	O
in	O
response	O
to	O
cocaine	B-Drug
.	O
Moxifloxacin	B-Drug
and	O
Lomefloxacin	B-Drug
reacts	O
faster	O
with	O
sucralfate	B-Drug
and	O
gelusil	B-Brand
in	O
acidic	O
media	O
whereas	O
with	O
erythromycin	B-Drug
in	O
basic	O
media	O
and	O
multi	B-Group
-	O
minerals	I-Group
in	O
neutral	O
media	O
.	O
Several	O
studies	O
indicate	O
that	O
olanzapine	B-Drug
has	O
benefits	O
against	O
symptoms	O
of	O
aggression	O
and	O
agitation	O
while	O
other	O
studies	O
strongly	O
support	O
the	O
effectiveness	O
of	O
olanzapine	B-Drug
in	O
the	O
treatment	O
of	O
depressive	O
symptomatology	O
.	O
Histidine	O
modification	O
had	O
no	O
effect	O
on	O
the	O
glucosyl	O
transferase	O
enzyme	O
activity	O
of	O
toxin	B-Drug_n
A	I-Drug_n
.	O
Everolimus	B-Drug
exposure	O
-	O
response	O
relationships	O
between	O
area	O
under	O
the	O
blood	O
concentration	O
-	O
time	O
curve	O
(	O
AUC	O
)	O
and	O
changes	O
in	O
platelets	O
leukocytes	O
and	O
lipids	O
were	O
explored	O
with	O
the	O
median	O
-	O
effect	O
model	O
.	O
Type	O
9	O
diabetes	O
mellitus	O
is	O
a	O
growing	O
problem	O
not	O
only	O
in	O
the	O
United	O
States	O
but	O
also	O
across	O
the	O
world	O
.	O
Morphine	B-Drug
prolonged	O
gastrointestinal	O
transit	O
time	O
from	O
9	O
to	O
9	O
minutes	O
(	O
P	O
=	O
.9	O
)	O
;	O
this	O
was	O
prevented	O
by	O
ADL	B-Drug
9	I-Drug
-	O
9	I-Drug
(	O
P	O
=	O
.9	O
)	O
.	O
The	O
9	B-Drug_n
-	O
[	O
(	O
9	I-Drug_n
-	O
methyl	I-Drug_n
-	O
9	I-Drug_n
9	I-Drug_n
-	O
thiazol	I-Drug_n
-	O
9	I-Drug_n
-	O
yl	I-Drug_n
)	O
ethynyl	I-Drug_n
]	O
pyridine	I-Drug_n
treatment	O
also	O
had	O
a	O
significant	O
effect	O
on	O
the	O
9	B-Drug_n
-	O
methyl	I-Drug_n
-	O
9	I-Drug_n
-	O
phenyl	I-Drug_n
-	O
9	I-Drug_n
9	I-Drug_n
9	I-Drug_n
9	I-Drug_n
-	O
tetrahydropyridine	I-Drug_n
-	O
induced	O
loss	O
of	O
norepinephrine	O
neurons	O
in	O
the	O
locus	O
coeruleus	O
and	O
adjoining	O
A9	O
and	O
A9	O
noradrenaline	O
cell	O
groups	O
.	O
When	O
given	O
in	O
a	O
dose	O
of	O
9	O
mg	O
/	O
kg	O
sandimmune	B-Brand
produced	O
no	O
statistically	O
significant	O
effect	O
on	O
the	O
duration	O
of	O
hexanal	O
-	O
induced	O
sleep	O
in	O
mice	O
.	O
The	O
checkerboard	O
method	O
with	O
determination	O
of	O
the	O
fractional	O
IC	O
index	O
(	O
FICI	O
)	O
was	O
used	O
to	O
determine	O
whether	O
antibiotic	B-Group
combinations	O
act	O
synergistically	O
against	O
these	O
isolates	O
.	O
Ascorbic	B-Drug
acid	I-Drug
and	O
the	O
common	O
cold	O
.	O
Chloral	B-Drug
hydrate	I-Drug
and	O
methaqualone	B-Drug
interact	O
pharmacologically	O
with	O
orally	O
administered	O
anticoagulant	B-Group
agents	I-Group
but	O
the	O
effect	O
is	O
not	O
clinically	O
significant	O
.	O
Whenever	O
increased	O
thioether	O
excretion	O
is	O
observed	O
it	O
is	O
likely	O
to	O
be	O
due	O
to	O
exposure	O
to	O
one	O
or	O
more	O
suspect	O
compounds	O
.	O
Our	O
data	O
demonstrate	O
that	O
chronic	O
treatment	O
with	O
the	O
metabotropic	O
glutamate	O
receptor	O
9	O
antagonist	O
9	B-Drug_n
-	O
[	O
(	O
9	I-Drug_n
-	O
methyl	I-Drug_n
-	O
9	I-Drug_n
9	I-Drug_n
-	O
thiazol	I-Drug_n
-	O
9	I-Drug_n
-	O
yl	I-Drug_n
)	O
ethynyl	I-Drug_n
]	O
pyridine	I-Drug_n
significantly	O
reduces	O
9	B-Drug_n
-	O
methyl	I-Drug_n
-	O
9	I-Drug_n
-	O
phenyl	I-Drug_n
-	O
9	I-Drug_n
9	I-Drug_n
9	I-Drug_n
9	I-Drug_n
-	O
tetrahydropyridine	I-Drug_n
toxicity	O
towards	O
dopaminergic	O
and	O
noradrenergic	O
cell	O
groups	O
in	O
non	O
-	O
human	O
primates	O
.	O
Unlike	O
nucleolin	O
/	O
C9	O
down	O
-	O
regulation	O
of	O
nucleophosmin	O
/	O
B9	O
was	O
thus	O
not	O
proliferation	O
-	O
dependent	O
but	O
caspase	O
-	O
9	O
-	O
and	O
apoptosis	O
-	O
dependent	O
.	O
The	O
latency	O
to	O
loss	O
of	O
the	O
righting	O
reflex	O
and	O
duration	O
of	O
sleep	O
time	O
were	O
recorded	O
while	O
the	O
rats	O
were	O
kept	O
in	O
sound	O
-	O
attenuating	O
chambers	O
.	O
This	O
paper	O
critically	O
reviews	O
the	O
suitability	O
of	O
the	O
urinary	O
thioether	O
assay	O
as	O
a	O
method	O
for	O
the	O
detection	O
of	O
exposure	O
to	O
electrophilic	O
agents	O
or	O
their	O
precursors	O
.	O
Retention	O
was	O
calculated	O
by	O
the	O
balance	O
technique	O
and	O
by	O
the	O
comparative	O
slaughter	O
technique	O
.	O
CONCLUSIONS	O
.	O
Olanzapine	B-Drug
:	O
an	O
updated	O
review	O
of	O
its	O
use	O
in	O
the	O
management	O
of	O
schizophrenia	O
.	O
Currently	O
it	O
is	O
conceived	O
that	O
a	O
number	O
of	O
events	O
or	O
hits	O
are	O
required	O
for	O
the	O
induction	O
of	O
tumors	O
by	O
chemical	O
agents	O
.	O
Exogenous	O
estradiol	B-Drug
also	O
appeared	O
to	O
influence	O
the	O
percentage	O
of	O
endotoxin	B-Drug_n
-	O
induced	O
deaths	O
in	O
a	O
dose	O
-	O
dependent	O
manner	O
.	O
BACKGROUND	O
:	O
The	O
effects	O
of	O
combined	O
administration	O
of	O
bombesin	B-Drug_n
and	O
verapamil	B-Drug
hydrochloride	I-Drug
(	O
verapamil	B-Drug
)	O
a	O
calcium	B-Group
channel	I-Group
blocker	I-Group
on	O
the	O
incidence	O
of	O
peritoneal	O
metastasis	O
of	O
intestinal	O
adenocarcinomas	O
induced	O
by	O
azoxymethane	B-Drug_n
(	O
AOM	B-Drug_n
)	O
and	O
the	O
labeling	O
index	O
of	O
intestinal	O
cancers	O
were	O
investigated	O
in	O
male	O
Wistar	O
rats	O
.	O
The	O
behavioral	O
changes	O
of	O
mice	O
induced	O
by	O
acute	O
and	O
repeated	O
i.p	O
.	O
The	O
concomitant	O
administration	O
of	O
rifampin	B-Drug
and	O
warfarin	B-Drug
resulted	O
in	O
the	O
need	O
for	O
an	O
unusually	O
high	O
maintenance	O
dose	O
of	O
warfarin	B-Drug
(	O
9	O
mg	O
per	O
day	O
)	O
in	O
order	O
to	O
produce	O
a	O
therapeutic	O
effect	O
.	O
Patients	O
were	O
intravenously	O
injected	O
a	O
chylomicron	O
-	O
like	O
emulsion	O
doubly	O
labeled	O
with	O
9C	O
-	O
cholesteryl	O
oleate	O
and	O
9H	O
-	O
triolein	O
at	O
baseline	O
and	O
after	O
treatments	O
.	O
Olanzapine	B-Drug
treatment	O
improves	O
quality	O
of	O
life	O
in	O
patients	O
with	O
schizophrenia	O
and	O
related	O
psychoses	O
to	O
a	O
greater	O
extent	O
than	O
haloperidol	B-Drug
and	O
to	O
broadly	O
the	O
same	O
extent	O
as	O
risperidone	B-Drug
.	O
Neomycin	B-Drug
has	O
no	O
effect	O
on	O
the	O
blood	O
pressure	O
or	O
metabolic	O
responses	O
to	O
ACTH	B-Group
in	O
sheep	O
.	O
In	O
the	O
present	O
study	O
we	O
tested	O
whether	O
the	O
highly	O
specific	O
metabotropic	O
glutamate	O
receptor	O
9	O
antagonist	O
9	B-Drug_n
-	O
[	O
(	O
9	I-Drug_n
-	O
methyl	I-Drug_n
-	O
9	I-Drug_n
9	I-Drug_n
-	O
thiazol	I-Drug_n
-	O
9	I-Drug_n
-	O
yl	I-Drug_n
)	O
ethynyl	I-Drug_n
]	O
pyridine	I-Drug_n
reduces	O
dopaminergic	O
and	O
noradrenergic	O
neuronal	O
loss	O
in	O
monkeys	O
rendered	O
parkinsonian	O
by	O
chronic	O
treatment	O
with	O
low	O
doses	O
of	O
9	B-Drug_n
-	O
methyl	I-Drug_n
-	O
9	I-Drug_n
-	O
phenyl	I-Drug_n
-	O
9	I-Drug_n
9	I-Drug_n
9	I-Drug_n
9	I-Drug_n
-	O
tetrahydropyridine	I-Drug_n
.	O
A	O
total	O
of	O
9	O
test	O
P	O
.	O
Maximal	O
hypotension	O
was	O
found	O
9	O
minutes	O
post	O
ethanol	B-Drug
and	O
returned	O
to	O
normal	O
9	O
minutes	O
after	O
ethanol	B-Drug
.	O
These	O
factors	O
in	O
concert	O
with	O
age	O
-	O
dependent	O
alterations	O
in	O
immune	O
function	O
and	O
host	O
defense	O
may	O
help	O
to	O
explain	O
the	O
increased	O
risk	O
of	O
malignant	O
disease	O
in	O
aged	O
persons	O
.	O
In	O
9	B-Drug_n
-	O
methyl	I-Drug_n
-	O
9	I-Drug_n
-	O
phenyl	I-Drug_n
-	O
9	I-Drug_n
9	I-Drug_n
9	I-Drug_n
9	I-Drug_n
-	O
tetrahydropyridine	I-Drug_n
/	O
vehicle	O
-	O
treated	O
animals	O
almost	O
9	O
%	O
loss	O
of	O
tyrosine	O
hydroxylase	O
-	O
positive	O
norepinephrine	O
neurons	O
was	O
found	O
in	O
locus	O
coeruleus	O
/	O
A9	O
/	O
A9	O
noradrenaline	O
[truncated: 25,167 more rows]
