# Supplementary material for: Comparing general and specialized word embeddings for biomedical named entity recognition
Source: PeerJ Comput Sci. 2021 Feb 18;7:e384. doi: 10.7717/peerj-cs.384 (PMC7959609; doi:10.7717/peerj-cs.384)
Supplement: Supplemental Information 2 — The code for the BiLSTM and BiLSTM-CRF algorithms for the first and second experiments has been made based on the implementation of Jauregi (2017), as mentioned in the article. However, in the modification made for this work, word vectors are used as the only characteristic. The source code of this implementation is in the "Neural Network" folder and contains the following files: - train.py: Is the main file where the neural network configurations are established (parameters mentioned in the article), and the word embedding is loaded. - loader.py: Loads the sentences from the corpus. - nn.py: Contains the internal implementation of the LSTM network using the Theano library. This network has the ability to use bidirectional mode and the CRF layer. - model.py: Stores and loads the model - optimization.py: Algorithms to optimize, including the one used by this work: stochastic gradient descent. - util.py: Contains general functions for data entry and evaluation. The pycrfsuite library has been used for the CRF algorithm. The source code is in the file "CRF/crf.py". First, the word embeddings are loaded and mapped as observations together with the tokens. Then, the model is trained with the expected observations and labels. Finally, the evaluation is carried out using sklearn metrics. [file peerj-cs-07-384-s002.zip › Supplemental Data S2/CRF/crf.py]

import optparse
# Use python v3.6
# Read parameters from command line
optparser = optparse.OptionParser()

optparser.add_option(
    "-e", "--experiment_number", default="0",
    type='int', help="Number of experiment"
)

optparser.add_option(
    "-t", "--train", default=r'MedLine\train.txt',
    help="Train file"
)

optparser.add_option(
    "-D", "--dev", default=r'MedLine\dev.txt',
    help="Dev file"
)

optparser.add_option(
    "-T", "--test", default=r'MedLine\test.txt',
    help="Test file"
)

optparser.add_option(
    "-w", "--word_embedding", default=r'word_embeddings\pyysalo.txt',
    help="Word embedding file"
)

optparser.add_option(
    "-d", "--dimension", default=200,
    help="Word embedding dimension"
)

opts = optparser.parse_args()[0]

from itertools import chain
from sklearn.metrics import classification_report, confusion_matrix
from sklearn.preprocessing import LabelBinarizer
import sklearn
import pycrfsuite
import numpy as np

file_embedding = opts.word_embedding
train = opts.train
dev = opts.dev
test = opts.test
word_embedding_dimension = int(opts.dimension)

dictionary_entities = {}
words_embedding = {}

# Word embeddings are loaded into RAM as a dictionary
for line in open(file_embedding, encoding='utf8'):
    contenido = line.split('\t')
    word = contenido[0]
    if (not word in words_embedding):
        words_embedding[word] = ''

# Each numeric value of the vector is replaced by the same value in text format
def map_to_features(vectors):
    _vectors = {}
    for i in range(len(vectors)):
        _vectors['f:{}'.format(i)] = vectors[i]
    return _vectors


def word2features(sent, i):
    word = sent[i][0]                
    return dictionary_entities[word]

def sent2features(sent):
    return [word2features(sent, i) for i in range(len(sent))]

def sent2labels(sent):
    return [label for token, label in sent]

# Evaluation
def bio_classification_report(y_true, y_pred):
    lb = LabelBinarizer()
    y_true_combined = lb.fit_transform(list(chain.from_iterable(y_true)))
    y_pred_combined = lb.transform(list(chain.from_iterable(y_pred)))
        
    tagset = set(lb.classes_) - {'O'}
    tagset = sorted(tagset, key=lambda tag: tag.split('-', 1)[::-1])
    class_indices = {cls: idx for idx, cls in enumerate(lb.classes_)}
    
    return classification_report(
        y_true_combined,
        y_pred_combined,
        labels = [class_indices[cls] for cls in tagset],
        target_names = tagset,
        digits=4
    )

def prepare_set(files = []):
    dataset = [[],]
    for file in files:
        for line in open(file):
            contenido = line.replace('\n', '').split('\t')            
            word = contenido[0].lower()

            if (len(contenido) == 1):
                dataset.append([])
            else:
                dataset[-1].append([word, contenido[1]])

            dictionary_entities[word] = word in words_embedding

        del dataset[-1]
    return dataset


train_sents = prepare_set([train, dev])
test_sents = prepare_set([test])

# The representative vector of the word is extracted within the word embedding. If it does not exist a random vector is generated
# Words that are not in dictionary
for word in dictionary_entities:
    if (not dictionary_entities[word]):
        dictionary_entities[word] = map_to_features(np.random.uniform(low=-1.0, high=1.0, size=(word_embedding_dimension,)))
# Words that are in dictionary
for line in open(file_embedding, encoding='utf8'):
    contenido = line.split('\t')
    word = contenido[0].lower()
    if (word in dictionary_entities):
        dictionary_entities[word] = map_to_features(contenido[1].split(' '))

X_train = [sent2features(s) for s in train_sents]
y_train = [sent2labels(s) for s in train_sents]

X_test = [sent2features(s) for s in test_sents]
y_test = [sent2labels(s) for s in test_sents]

# The model is created
trainer = pycrfsuite.Trainer(verbose=False)

for xseq, yseq in zip(X_train, y_train):
    trainer.append(xseq, yseq)
# The model is trained
trainer.set_params({
    'max_iterations': 100,  
    'feature.possible_transitions': True
})

trainer.train(str(opts.experiment_number) + '.crfsuite')

tagger = pycrfsuite.Tagger()
tagger.open(str(opts.experiment_number) + '.crfsuite')
y_pred = [tagger.tag(xseq) for xseq in X_test]

filename=open(str(opts.experiment_number) + '_crf_scores.txt','w+')
filename.write("CRF\n")
filename.write(train + "\n")
filename.write(dev + "\n")
filename.write(test + "\n")
filename.write(file_embedding + "\n")
result = bio_classification_report(y_test, y_pred)
print(result)
filename.write(result)
filename.close()
