# Supplementary material for: Comparing general and specialized word embeddings for biomedical named entity recognition
Source: PeerJ Comput Sci. 2021 Feb 18;7:e384. doi: 10.7717/peerj-cs.384 (PMC7959609; doi:10.7717/peerj-cs.384)
Supplement: Supplemental Information 2 — The code for the BiLSTM and BiLSTM-CRF algorithms for the first and second experiments has been made based on the implementation of Jauregi (2017), as mentioned in the article. However, in the modification made for this work, word vectors are used as the only characteristic. The source code of this implementation is in the "Neural Network" folder and contains the following files: - train.py: Is the main file where the neural network configurations are established (parameters mentioned in the article), and the word embedding is loaded. - loader.py: Loads the sentences from the corpus. - nn.py: Contains the internal implementation of the LSTM network using the Theano library. This network has the ability to use bidirectional mode and the CRF layer. - model.py: Stores and loads the model - optimization.py: Algorithms to optimize, including the one used by this work: stochastic gradient descent. - util.py: Contains general functions for data entry and evaluation. The pycrfsuite library has been used for the CRF algorithm. The source code is in the file "CRF/crf.py". First, the word embeddings are loaded and mapped as observations together with the tokens. Then, the model is trained with the expected observations and labels. Finally, the evaluation is carried out using sklearn metrics. [file peerj-cs-07-384-s002.zip › Supplemental Data S2/Neural Networks/conlleval]

#!/usr/bin/perl -w
# conlleval: evaluate result of processing CoNLL-2000 shared task
# usage:     conlleval [-l] [-r] [-d delimiterTag] [-o oTag] < file
#            README: http://cnts.uia.ac.be/conll2000/chunking/output.html
# options:   l: generate LaTeX output for tables like in
#               http://cnts.uia.ac.be/conll2003/ner/example.tex
#            r: accept raw result tags (without B- and I- prefix;
#                                       assumes one word per chunk)
#            d: alternative delimiter tag (default is single space)
#            o: alternative outside tag (default is O)
# note:      the file should contain lines with items separated
#            by $delimiter characters (default space). The final
#            two items should contain the correct tag and the 
#            guessed tag in that order. Sentences should be
#            separated from each other by empty lines or lines
#            with $boundary fields (default -X-).
# url:       http://lcg-www.uia.ac.be/conll2000/chunking/
# started:   1998-09-25
# version:   2004-01-26
# author:    Erik Tjong Kim Sang <erikt@uia.ua.ac.be>

use strict;

my $false = 0;
my $true = 42;

my $boundary = "-X-";     # sentence boundary
my $correct;              # current corpus chunk tag (I,O,B)
my $correctChunk = 0;     # number of correctly identified chunks
my $correctTags = 0;      # number of correct chunk tags
my $correctType;          # type of current corpus chunk tag (NP,VP,etc.)
my $delimiter = " ";      # field delimiter
my $FB1 = 0.0;            # FB1 score (Van Rijsbergen 1979)
my $firstItem;            # first feature (for sentence boundary checks)
my $foundCorrect = 0;     # number of chunks in corpus
my $foundGuessed = 0;     # number of identified chunks
my $guessed;              # current guessed chunk tag
my $guessedType;          # type of current guessed chunk tag
my $i;                    # miscellaneous counter
my $inCorrect = $false;   # currently processed chunk is correct until now
my $lastCorrect = "O";    # previous chunk tag in corpus
my $latex = 0;            # generate LaTeX formatted output
my $lastCorrectType = ""; # type of previously identified chunk tag
my $lastGuessed = "O";    # previously identified chunk tag
my $lastGuessedType = ""; # type of previous chunk tag in corpus
my $lastType;             # temporary storage for detecting duplicates
my $line;                 # line
my $nbrOfFeatures = -1;   # number of features per line
my $precision = 0.0;      # precision score
my $oTag = "O";           # outside tag, default O
my $raw = 0;              # raw input: add B to every token
my $recall = 0.0;         # recall score
my $tokenCounter = 0;     # token counter (ignores sentence breaks)

my %correctChunk = ();    # number of correctly identified chunks per type
my %foundCorrect = ();    # number of chunks in corpus per type
my %foundGuessed = ();    # number of identified chunks per type

my @features;             # features on line
my @sortedTypes;          # sorted list of chunk type names

# sanity check
while (@ARGV and $ARGV[0] =~ /^-/) {
   if ($ARGV[0] eq "-l") { $latex = 1; shift(@ARGV); }
   elsif ($ARGV[0] eq "-r") { $raw = 1; shift(@ARGV); }
   elsif ($ARGV[0] eq "-d") { 
      shift(@ARGV); 
      if (not defined $ARGV[0]) { 
         die "conlleval: -d requires delimiter character"; 
      }
      $delimiter = shift(@ARGV);
   } elsif ($ARGV[0] eq "-o") {
      shift(@ARGV);
      if (not defined $ARGV[0]) {
         die "conlleval: -o requires delimiter character";
      }
      $oTag = shift(@ARGV);
   } else { die "conlleval: unknown argument $ARGV[0]\n"; }
}
if (@ARGV) { die "conlleval: unexpected command line argument\n"; }
# process input
while (<STDIN>) {
   chomp($line = $_);
   @features = split(/$delimiter/,$line);
   if ($nbrOfFeatures < 0) { $nbrOfFeatures = $#features; }
   elsif ($nbrOfFeatures != $#features and @features != 0) {
      printf STDERR "unexpected number of features: %d (%d)\n",
         $#features+1,$nbrOfFeatures+1;
      exit(1);
   }
   if (@features == 0 or 
       $features[0] eq $boundary) { @features = ($boundary,"O","O"); }
   if (@features < 2) { 
      die "conlleval: unexpected number of features in line $line\n"; 
   }
   if ($raw) {
      if ($features[$#features] eq $oTag) { $features[$#features] = "O"; } 
      if ($features[$#features-1] eq $oTag) { $features[$#features-1] = "O"; } 
      if ($features[$#features] ne "O") { 
         $features[$#features] = "B-$features[$#features]";
      }
      if ($features[$#features-1] ne "O") { 
         $features[$#features-1] = "B-$features[$#features-1]";
      }
   }
   # 20040126 ET code which allows hyphens in the types
   if ($features[$#features] =~ /^([^-]*)-(.*)$/) {
      $guessed = $1;
      $guessedType = $2;
   } else { 
      $guessed = $features[$#features]; 
      $guessedType = ""; 
   }
   pop(@features);
   if ($features[$#features] =~ /^([^-]*)-(.*)$/) {
      $correct = $1;
      $correctType = $2;
   } else { 
      $correct = $features[$#features]; 
      $correctType = ""; 
   }
   pop(@features);
#  ($guessed,$guessedType) = split(/-/,pop(@features));
#  ($correct,$correctType) = split(/-/,pop(@features));
   $guessedType = $guessedType ? $guessedType : "";
   $correctType = $correctType ? $correctType : "";
   $firstItem = shift(@features);

   # 1999-06-26 sentence breaks should always be counted as out of chunk
   if ( $firstItem eq $boundary ) { $guessed = "O"; }

   if ($inCorrect) {
      if ( &endOfChunk($lastCorrect,$correct,$lastCorrectType,$correctType) and
           &endOfChunk($lastGuessed,$guessed,$lastGuessedType,$guessedType) and
           $lastGuessedType eq $lastCorrectType) {
         $inCorrect=$false;
         $correctChunk++;
         $correctChunk{$lastCorrectType} = $correctChunk{$lastCorrectType} ?
             $correctChunk{$lastCorrectType}+1 : 1;
      } elsif ( 
           &endOfChunk($lastCorrect,$correct,$lastCorrectType,$correctType) != 
           &endOfChunk($lastGuessed,$guessed,$lastGuessedType,$guessedType) or
           $guessedType ne $correctType ) {
         $inCorrect=$false; 
      }
   }

   if ( &startOfChunk($lastCorrect,$correct,$lastCorrectType,$correctType) and 
        &startOfChunk($lastGuessed,$guessed,$lastGuessedType,$guessedType) and
        $guessedType eq $correctType) { $inCorrect = $true; }

   if ( &startOfChunk($lastCorrect,$correct,$lastCorrectType,$correctType) ) {
      $foundCorrect++; 
      $foundCorrect{$correctType} = $foundCorrect{$correctType} ?
          $foundCorrect{$correctType}+1 : 1;
   }
   if ( &startOfChunk($lastGuessed,$guessed,$lastGuessedType,$guessedType) ) {
      $foundGuessed++; 
      $foundGuessed{$guessedType} = $foundGuessed{$guessedType} ?
          $foundGuessed{$guessedType}+1 : 1;
   }
   if ( $firstItem ne $boundary ) { 
      if ( $correct eq $guessed and $guessedType eq $correctType ) { 
         $correctTags++; 
      }
      $tokenCounter++; 
   }

   $lastGuessed = $guessed;
   $lastCorrect = $correct;
   $lastGuessedType = $guessedType;
   $lastCorrectType = $correctType;
}
if ($inCorrect) { 
   $correctChunk++;
   $correctChunk{$lastCorrectType} = $correctChunk{$lastCorrectType} ?
       $correctChunk{$lastCorrectType}+1 : 1;
}

if (not $latex) {
   # compute overall precision, recall and FB1 (default values are 0.0)
   $precision = 100*$correctChunk/$foundGuessed if ($foundGuessed > 0);
   $recall = 100*$correctChunk/$foundCorrect if ($foundCorrect > 0);
   $FB1 = 2*$precision*$recall/($precision+$recall)
      if ($precision+$recall > 0);
   
   # print overall performance
   printf "processed $tokenCounter tokens with $foundCorrect phrases; ";
   printf "found: $foundGuessed phrases; correct: $correctChunk.\n";
   if ($tokenCounter>0) {
      printf "accuracy: %6.2f%%; ",100*$correctTags/$tokenCounter;
      printf "precision: %6.2f%%; ",$precision;
      printf "recall: %6.2f%%; ",$recall;
      printf "FB1: %6.2f\n",$FB1;
   }
}

# sort chunk type names
undef($lastType);
@sortedTypes = ();
foreach $i (sort (keys %foundCorrect,keys %foundGuessed)) {
   if (not($lastType) or $lastType ne $i) { 
      push(@sortedTypes,($i));
   }
   $lastType = $i;
}
# print performance per chunk type
if (not $latex) {
   for $i (@sortedTypes) {
      $correctChunk{$i} = $correctChunk{$i} ? $correctChunk{$i} : 0;
      if (not($foundGuessed{$i})) { $foundGuessed{$i} = 0; $precision = 0.0; }
      else { $precision = 100*$correctChunk{$i}/$foundGuessed{$i}; }
      if (not($foundCorrect{$i})) { $recall = 0.0; }
      else { $recall = 100*$correctChunk{$i}/$foundCorrect{$i}; }
      if ($precision+$recall == 0.0) { $FB1 = 0.0; }
      else { $FB1 = 2*$precision*$recall/($precision+$recall); }
      printf "%17s: ",$i;
      printf "precision: %6.2f%%; ",$precision;
      printf "recall: %6.2f%%; ",$recall;
      printf "FB1: %6.2f  %d\n",$FB1,$foundGuessed{$i};
   }
} else {
   print "        & Precision &  Recall  & F\$_{\\beta=1} \\\\\\hline";
   for $i (@sortedTypes) {
      $correctChunk{$i} = $correctChunk{$i} ? $correctChunk{$i} : 0;
      if (not($foundGuessed{$i})) { $precision = 0.0; }
      else { $precision = 100*$correctChunk{$i}/$foundGuessed{$i}; }
      if (not($foundCorrect{$i})) { $recall = 0.0; }
      else { $recall = 100*$correctChunk{$i}/$foundCorrect{$i}; }
      if ($precision+$recall == 0.0) { $FB1 = 0.0; }
      else { $FB1 = 2*$precision*$recall/($precision+$recall); }
      printf "\n%-7s &  %6.2f\\%% & %6.2f\\%% & %6.2f \\\\",
             $i,$precision,$recall,$FB1;
   }
   print "\\hline\n";
   $precision = 0.0;
   $recall = 0;
   $FB1 = 0.0;
   $precision = 100*$correctChunk/$foundGuessed if ($foundGuessed > 0);
   $recall = 100*$correctChunk/$foundCorrect if ($foundCorrect > 0);
   $FB1 = 2*$precision*$recall/($precision+$recall)
      if ($precision+$recall > 0);
   printf "Overall &  %6.2f\\%% & %6.2f\\%% & %6.2f \\\\\\hline\n",
          $precision,$recall,$FB1;
}

exit 0;

# endOfChunk: checks if a chunk ended between the previous and current word
# arguments:  previous and current chunk tags, previous and current types
# note:       this code is capable of handling other chunk representations
#             than the default CoNLL-2000 ones, see EACL'99 paper of Tjong
#             Kim Sang and Veenstra http://xxx.lanl.gov/abs/cs.CL/9907006

sub endOfChunk {
   my $prevTag = shift(@_);
   my $tag = shift(@_);
   my $prevType = shift(@_);
   my $type = shift(@_);
   my $chunkEnd = $false;

   if ( $prevTag eq "B" and $tag eq "B" ) { $chunkEnd = $true; }
   if ( $prevTag eq "B" and $tag eq "O" ) { $chunkEnd = $true; }
   if ( $prevTag eq "I" and $tag eq "B" ) { $chunkEnd = $true; }
   if ( $prevTag eq "I" and $tag eq "O" ) { $chunkEnd = $true; }

   if ( $prevTag eq "E" and $tag eq "E" ) { $chunkEnd = $true; }
   if ( $prevTag eq "E" and $tag eq "I" ) { $chunkEnd = $true; }
   if ( $prevTag eq "E" and $tag eq "O" ) { $chunkEnd = $true; }
   if ( $prevTag eq "I" and $tag eq "O" ) { $chunkEnd = $true; }

   if ($prevTag ne "O" and $prevTag ne "." and $prevType ne $type) { 
      $chunkEnd = $true; 
   }

   # corrected 1998-12-22: these chunks are assumed to have length 1
   if ( $prevTag eq "]" ) { $chunkEnd = $true; }
   if ( $prevTag eq "[" ) { $chunkEnd = $true; }

   return($chunkEnd);   
}

# startOfChunk: checks if a chunk started between the previous and current word
# arguments:    previous and current chunk tags, previous and current types
# note:         this code is capable of handling other chunk representations
#               than the default CoNLL-2000 ones, see EACL'99 paper of Tjong
#               Kim Sang and Veenstra http://xxx.lanl.gov/abs/cs.CL/9907006

sub startOfChunk {
   my $prevTag = shift(@_);
   my $tag = shift(@_);
   my $prevType = shift(@_);
   my $type = shift(@_);
   my $chunkStart = $false;

   if ( $prevTag eq "B" and $tag eq "B" ) { $chunkStart = $true; }
   if ( $prevTag eq "I" and $tag eq "B" ) { $chunkStart = $true; }
   if ( $prevTag eq "O" and $tag eq "B" ) { $chunkStart = $true; }
   if ( $prevTag eq "O" and $tag eq "I" ) { $chunkStart = $true; }

   if ( $prevTag eq "E" and $tag eq "E" ) { $chunkStart = $true; }
   if ( $prevTag eq "E" and $tag eq "I" ) { $chunkStart = $true; }
   if ( $prevTag eq "O" and $tag eq "E" ) { $chunkStart = $true; }
   if ( $prevTag eq "O" and $tag eq "I" ) { $chunkStart = $true; }

   if ($tag ne "O" and $tag ne "." and $prevType ne $type) { 
      $chunkStart = $true; 
   }

   # corrected 1998-12-22: these chunks are assumed to have length 1
   if ( $tag eq "[" ) { $chunkStart = $true; }
   if ( $tag eq "]" ) { $chunkStart = $true; }

   return($chunkStart);   
}
