# Supplementary material for: Comparing general and specialized word embeddings for biomedical named entity recognition
Source: PeerJ Comput Sci. 2021 Feb 18;7:e384. doi: 10.7717/peerj-cs.384 (PMC7959609; doi:10.7717/peerj-cs.384)
Supplement: Supplemental Information 2 — The code for the BiLSTM and BiLSTM-CRF algorithms for the first and second experiments has been made based on the implementation of Jauregi (2017), as mentioned in the article. However, in the modification made for this work, word vectors are used as the only characteristic. The source code of this implementation is in the "Neural Network" folder and contains the following files: - train.py: Is the main file where the neural network configurations are established (parameters mentioned in the article), and the word embedding is loaded. - loader.py: Loads the sentences from the corpus. - nn.py: Contains the internal implementation of the LSTM network using the Theano library. This network has the ability to use bidirectional mode and the CRF layer. - model.py: Stores and loads the model - optimization.py: Algorithms to optimize, including the one used by this work: stochastic gradient descent. - util.py: Contains general functions for data entry and evaluation. The pycrfsuite library has been used for the CRF algorithm. The source code is in the file "CRF/crf.py". First, the word embeddings are loaded and mapped as observations together with the tokens. Then, the model is trained with the expected observations and labels. Finally, the evaluation is carried out using sklearn metrics. [file peerj-cs-07-384-s002.zip › Supplemental Data S2/Neural Networks/loader.py]

import os
import re
import codecs
from utils import create_dictionary, create_mapping
import collections

def load_sentences(path):
    """
    Load sentences. A line must contain at least a word and its tag.
    Sentences are separated by empty lines.
    """
    sentences = []
    sentence = []
    for line in codecs.open(path, 'r', 'utf8'):
        line = line.rstrip()
        if not line:
            if len(sentence) > 0:
                if 'DOCSTART' not in sentence[0][0]:
                    sentences.append(sentence)
                sentence = []
        else:
            word = line.split()
            assert len(word) >= 2
            sentence.append(word)
    if len(sentence) > 0:
        if 'DOCSTART' not in sentence[0][0]:
            sentences.append(sentence)
    return sentences


def word_mapping(sentences):
    """
    Create a dictionary and a mapping of words, sorted by frequency.
    """
    words = [[x[0] for x in s] for s in sentences]
    dico = create_dictionary(words)
    dico['<UNK>'] = 10000000
    word_to_id, id_to_word = create_mapping(dico)
    print "Found %i unique words (%i in total)" % (
        len(dico), sum(len(x) for x in words)
    )
    return dico, word_to_id, id_to_word


def char_mapping(sentences):
    """
    Create a dictionary and mapping of characters, sorted by frequency.
    """
    chars = ["".join([w[0] for w in s]) for s in sentences]
    dico = create_dictionary(chars)
    char_to_id, id_to_char = create_mapping(dico)
    print "Found %i unique characters" % len(dico)
    return dico, char_to_id, id_to_char


def tag_mapping(sentences):
    """
    Create a dictionary and a mapping of tags, sorted by frequency.
    """
    tags = [[word[-1] for word in s] for s in sentences]
    dico = create_dictionary(tags)
    tag_to_id, id_to_tag = create_mapping(dico)
    print "Found %i unique named entity tags" % len(dico)
    return dico, tag_to_id, id_to_tag


def prepare_sentence(str_words, word_to_id, char_to_id):
    """
    Prepare a sentence for evaluation.
    """
    def f(x): return x
    words = [word_to_id[f(w) if f(w) in word_to_id else '<UNK>']
             for w in str_words]
    chars = [[char_to_id[c] for c in w if c in char_to_id]
             for w in str_words]
    return {
        'str_words': str_words,
        'words': words,
        'chars': chars,
    }


def prepare_dataset(sentences, word_to_id, char_to_id, tag_to_id):
    """
    Prepare the dataset. Return a list of lists of dictionaries containing:
        - word indexes
        - word char indexes
        - tag indexes
    """
    def f(x): return x
    data = []
    for s in sentences:
        #str_word: Is the actual string of characters
        str_words = [w[0] for w in s]
        #words:  The list of IDs of the words
        words = [word_to_id[f(w) if f(w) in word_to_id else '<UNK>']
                 for w in str_words]
        #chars: The list o IDs of the chracters
        chars = [[char_to_id[c] for c in w if c in char_to_id]
                 for w in str_words]
        
        tags = [tag_to_id[w[-1]] for w in s]

        data.append({
            'str_words': str_words,
            'words': words,
            'chars': chars,
            'tags': tags,
        })
    return data


def augment_with_pretrained(dictionary, ext_emb_path, words):
    """
    Augment the dictionary with words that have a pretrained embedding.
    If `words` is None, we add every word that has a pretrained embedding
    to the dictionary, otherwise, we only add the words that are given by
    `words` (typically the words in the development and test sets.)
    """
    print 'Loading pretrained embeddings from %s...' % ext_emb_path
    assert os.path.isfile(ext_emb_path)
    # Load pretrained embeddings from file
    #We save in 'pretrained' all the words from the pretrained embeddings (Only the words!)
    #For Example: Glove have 28394 words
    pretrained = set([
        line.rstrip().split()[0].strip()
        for line in codecs.open(ext_emb_path, 'r')
        if len(ext_emb_path) > 0
    ])

    # We either add every word in the pretrained file,
    # or only words given in the `words` list to which
    # we can assign a pretrained embedding
    if words is None:
        for word in pretrained:
            if word not in dictionary:
                dictionary[word] = 0
    else:
        for word in words:
            if any(x in pretrained for x in [
                word,
                word.lower(),
                re.sub('\d', '0', word.lower())
            ]) and word not in dictionary:
                dictionary[word] = 0

    word_to_id, id_to_word = create_mapping(dictionary)
    return dictionary, word_to_id, id_to_word
