# Supplementary material for: Comparing general and specialized word embeddings for biomedical named entity recognition
Source: PeerJ Comput Sci. 2021 Feb 18;7:e384. doi: 10.7717/peerj-cs.384 (PMC7959609; doi:10.7717/peerj-cs.384)
Supplement: Supplemental Information 2 — The code for the BiLSTM and BiLSTM-CRF algorithms for the first and second experiments has been made based on the implementation of Jauregi (2017), as mentioned in the article. However, in the modification made for this work, word vectors are used as the only characteristic. The source code of this implementation is in the "Neural Network" folder and contains the following files: - train.py: Is the main file where the neural network configurations are established (parameters mentioned in the article), and the word embedding is loaded. - loader.py: Loads the sentences from the corpus. - nn.py: Contains the internal implementation of the LSTM network using the Theano library. This network has the ability to use bidirectional mode and the CRF layer. - model.py: Stores and loads the model - optimization.py: Algorithms to optimize, including the one used by this work: stochastic gradient descent. - util.py: Contains general functions for data entry and evaluation. The pycrfsuite library has been used for the CRF algorithm. The source code is in the file "CRF/crf.py". First, the word embeddings are loaded and mapped as observations together with the tokens. Then, the model is trained with the expected observations and labels. Finally, the evaluation is carried out using sklearn metrics. [file peerj-cs-07-384-s002.zip › Supplemental Data S2/Neural Networks/model.py]

import os
import re
import numpy as np
import scipy.io
import theano
import theano.tensor as T
import codecs
import cPickle

from utils import shared, set_values
from nn import HiddenLayer, EmbeddingLayer, DropoutLayer, LSTM, forward
from optimization import Optimization


class Model(object):
    """
    Network architecture.
    """
    def __init__(self, parameters=None, models_path=None, model_path=None):
        """
        Initialize the model. We either provide the parameters and a path where
        we store the models, or the location of a trained model.
        """
        if model_path is None:
            assert parameters and models_path
            # Create a name based on the parameters
            self.parameters = parameters
            self.name = str(parameters['experiment_number'])
            # Model location
            model_path = os.path.join(models_path, self.name)
            self.model_path = model_path
            self.parameters_path = os.path.join(model_path, 'parameters.pkl')
            self.mappings_path = os.path.join(model_path, 'mappings.pkl')
            # Create directory for the model if it does not exist
            if not os.path.exists(self.model_path):
                os.makedirs(self.model_path)
            # Save the parameters to disk
            with open(self.parameters_path, 'wb') as f:
                cPickle.dump(parameters, f)
        else:
            assert parameters is None and models_path is None
            # Model location
            self.model_path = model_path
            self.parameters_path = os.path.join(model_path, 'parameters.pkl')
            self.mappings_path = os.path.join(model_path, 'mappings.pkl')
            # Load the parameters and the mappings from disk
            with open(self.parameters_path, 'rb') as f:
                self.parameters = cPickle.load(f)
            self.reload_mappings()
        self.components = {}

    def save_mappings(self, id_to_word, id_to_char, id_to_tag):
        """
        We need to save the mappings if we want to use the model later.
        """
        self.id_to_word = id_to_word
        self.id_to_char = id_to_char
        self.id_to_tag = id_to_tag
        with open(self.mappings_path, 'wb') as f:
            mappings = {
                'id_to_word': self.id_to_word,
                'id_to_char': self.id_to_char,
                'id_to_tag': self.id_to_tag,
            }
            cPickle.dump(mappings, f)

    def reload_mappings(self):
        """
        Load mappings from disk.
        """
        print('reload')
        with open(self.mappings_path, 'rb') as f:
            mappings = cPickle.load(f)
        self.id_to_word = mappings['id_to_word']
        self.id_to_char = mappings['id_to_char']
        self.id_to_tag = mappings['id_to_tag']

    def add_component(self, param):
        """
        Add a new parameter to the network.
        """
        if param.name in self.components:
            raise Exception('The network already has a parameter "%s"!'
                            % param.name)
        self.components[param.name] = param

    def save(self):
        """
        Write components values to disk.
        """
        for name, param in self.components.items():
            param_path = os.path.join(self.model_path, "%s.mat" % name)
            if hasattr(param, 'params'):
                param_values = {p.name: p.get_value() for p in param.params}
            else:
                param_values = {name: param.get_value()}
            scipy.io.savemat(param_path, param_values)

    def reload(self):
        """
        Load components values from disk.
        """
        for name, param in self.components.items():
            param_path = os.path.join(self.model_path, "%s.mat" % name)
            param_values = scipy.io.loadmat(param_path)
            if hasattr(param, 'params'):
                for p in param.params:
                    set_values(p.name, p, param_values[p.name])
            else:
                set_values(name, param, param_values[name])

    def build(self,
              dropout,
              word_dim,
              word_lstm_dim,
              word_bidirect,
              lr_method,
              pre_emb,
              crf,
              training=True,
              **kwargs
              ):
        """
        Build the network.
        """
        # Training parameters
        n_words = len(self.id_to_word)
        n_chars = len(self.id_to_char)
        n_tags = len(self.id_to_tag)

        # Network variables
        is_train = T.iscalar('is_train')
        word_ids = T.ivector(name='word_ids')
        char_for_ids = T.imatrix(name='char_for_ids')
        char_rev_ids = T.imatrix(name='char_rev_ids')
        char_pos_ids = T.ivector(name='char_pos_ids')
        tag_ids = T.ivector(name='tag_ids')

        # Sentence length
        s_len = (word_ids if word_dim else char_pos_ids).shape[0]

        # Final input (all word features)
        input_dim = 0
        inputs = []

        #
        # Word inputs
        #
        if word_dim:
            input_dim += word_dim
            word_layer = EmbeddingLayer(n_words, word_dim, name='word_layer')
            word_input = word_layer.link(word_ids)
            inputs.append(word_input)
            # Initialize with pretrained embeddings
            if pre_emb and training:
                new_weights = word_layer.embeddings.get_value()
                print 'Loading pretrained embeddings from %s...' % pre_emb
                pretrained = {}
                emb_invalid = 0
                for i, line in enumerate(codecs.open(pre_emb, 'r', 'utf-8')):
                    line = line.rstrip().split()
                    if len(line) == word_dim + 1:
                        pretrained[line[0]] = np.array(
                            [float(x) for x in line[1:]]
                        ).astype(np.float32)
                    else:
                        emb_invalid += 1
                if emb_invalid > 0:
                    print 'WARNING: %i invalid lines' % emb_invalid
                c_found = 0
                c_lower = 0
                c_zeros = 0
                # Lookup table initialization
                for i in xrange(n_words):
                    word = self.id_to_word[i]
                    if word in pretrained:
                        #print word
                        new_weights[i] = pretrained[word]
                        c_found += 1
                    elif word.lower() in pretrained:
                        new_weights[i] = pretrained[word.lower()]
                        c_lower += 1
                    elif re.sub('\d', '0', word.lower()) in pretrained:
                        new_weights[i] = pretrained[
                            re.sub('\d', '0', word.lower())
                        ]
                        c_zeros += 1
                word_layer.embeddings.set_value(new_weights)
                filename = open(self.parameters['results_file'],'w+')
                
                resultado = ('Loaded %i pretrained embeddings.\n' % len(pretrained)) + ('%i / %i (%.4f%%) words have been initialized with '
                       'pretrained embeddings.\n') % ((
                            c_found + c_lower + c_zeros, n_words,
                            100. * (c_found + c_lower + c_zeros) / n_words
                      )) + (('%i found directly, %i after lowercasing, '
                       '%i after lowercasing + zero.') % (
                          c_found, c_lower, c_zeros
                      ))
                      
                print(resultado)
                filename.write(resultado)
                filename.close()
       

        # Prepare final input
        if len(inputs) != 1:
            inputs = T.concatenate(inputs, axis=1)
            print "The shape with char: "+str(type(inputs))
        else:
            inputs=T.concatenate(inputs)
            print "The shape without char: "+str(type(inputs))

        #
        # Dropout on final input
        #
        if dropout:
            dropout_layer = DropoutLayer(p=dropout)
            input_train = dropout_layer.link(inputs)
            input_test = (1 - dropout) * inputs
            inputs = T.switch(T.neq(is_train, 0), input_train, input_test)

        # LSTM for words
        word_lstm_for = LSTM(input_dim, word_lstm_dim, with_batch=False,
                             name='word_lstm_for')
        word_lstm_rev = LSTM(input_dim, word_lstm_dim, with_batch=False,
                             name='word_lstm_rev')
        word_lstm_for.link(inputs)
        word_lstm_rev.link(inputs[::-1, :])
        word_for_output = word_lstm_for.h
        word_rev_output = word_lstm_rev.h[::-1, :]
        if word_bidirect:
            final_output = T.concatenate(
                [word_for_output, word_rev_output],
                axis=1
            )
            tanh_layer = HiddenLayer(2 * word_lstm_dim, word_lstm_dim,
                                     name='tanh_layer', activation='tanh')
            final_output = tanh_layer.link(final_output)
        else:
            final_output = word_for_output

        # Sentence to Named Entity tags - Score
        final_layer = HiddenLayer(word_lstm_dim, n_tags, name='final_layer',
                                  activation=(None if crf else 'softmax'))
        tags_scores = final_layer.link(final_output)

        # No CRF
        if not crf:
            cost = T.nnet.categorical_crossentropy(tags_scores, tag_ids).mean()
        # CRF
        else:
            transitions = shared((n_tags + 2, n_tags + 2), 'transitions')

            small = -1000
            b_s = np.array([[small] * n_tags + [0, small]]).astype(np.float32)
            e_s = np.array([[small] * n_tags + [small, 0]]).astype(np.float32)
            observations = T.concatenate(
                [tags_scores, small * T.ones((s_len, 2))],
                axis=1
            )
            observations = T.concatenate(
                [b_s, observations, e_s],
                axis=0
            )

            # Score from tags
            real_path_score = tags_scores[T.arange(s_len), tag_ids].sum()

            # Score from transitions
            b_id = theano.shared(value=np.array([n_tags], dtype=np.int32))
            e_id = theano.shared(value=np.array([n_tags + 1], dtype=np.int32))
            padded_tags_ids = T.concatenate([b_id, tag_ids, e_id], axis=0)
            real_path_score += transitions[
                padded_tags_ids[T.arange(s_len + 1)],
                padded_tags_ids[T.arange(s_len + 1) + 1]
            ].sum()

            all_paths_scores = forward(observations, transitions)
            cost = - (real_path_score - all_paths_scores)

        # Network parameters
        params = []
        if word_dim:
            self.add_component(word_layer)
            params.extend(word_layer.params)
        self.add_component(word_lstm_for)
        params.extend(word_lstm_for.params)
        if word_bidirect:
            self.add_component(word_lstm_rev)
            params.extend(word_lstm_rev.params)
        self.add_component(final_layer)
        params.extend(final_layer.params)
        if crf:
            self.add_component(transitions)
            params.append(transitions)
        if word_bidirect:
            self.add_component(tanh_layer)
            params.extend(tanh_layer.params)

        # Prepare train and eval inputs
        eval_inputs = []
        if word_dim:
            eval_inputs.append(word_ids)
        train_inputs = eval_inputs + [tag_ids]

        # Parse optimization method parameters
        if "-" in lr_method:
            lr_method_name = lr_method[:lr_method.find('-')]
            lr_method_parameters = {}
            for x in lr_method[lr_method.find('-') + 1:].split('-'):
                split = x.split('_')
                assert len(split) == 2
                lr_method_parameters[split[0]] = float(split[1])
        else:
            lr_method_name = lr_method
            lr_method_parameters = {}

        # Compile training function
        print 'Compiling...'
        if training:
            updates = Optimization(clip=5.0).get_updates(lr_method_name, cost, params, **lr_method_parameters)
            f_train = theano.function(
                inputs=train_inputs,
                outputs=cost,
                updates=updates,
                givens=({is_train: np.cast['int32'](1)} if dropout else {})
            )
        else:
            f_train = None

        # Compile evaluation function
        if not crf:
            f_eval = theano.function(
                inputs=eval_inputs,
                outputs=tags_scores,
                givens=({is_train: np.cast['int32'](0)} if dropout else {})
            )
        else:
            f_eval = theano.function(
                inputs=eval_inputs,
                outputs=forward(observations, transitions, viterbi=True,
                                return_alpha=False, return_best_sequence=True),
                givens=({is_train: np.cast['int32'](0)} if dropout else {})
            )

        return f_train, f_eval
