# Supplementary material for: Comparing general and specialized word embeddings for biomedical named entity recognition
Source: PeerJ Comput Sci. 2021 Feb 18;7:e384. doi: 10.7717/peerj-cs.384 (PMC7959609; doi:10.7717/peerj-cs.384)
Supplement: Supplemental Information 2 — The code for the BiLSTM and BiLSTM-CRF algorithms for the first and second experiments has been made based on the implementation of Jauregi (2017), as mentioned in the article. However, in the modification made for this work, word vectors are used as the only characteristic. The source code of this implementation is in the "Neural Network" folder and contains the following files: - train.py: Is the main file where the neural network configurations are established (parameters mentioned in the article), and the word embedding is loaded. - loader.py: Loads the sentences from the corpus. - nn.py: Contains the internal implementation of the LSTM network using the Theano library. This network has the ability to use bidirectional mode and the CRF layer. - model.py: Stores and loads the model - optimization.py: Algorithms to optimize, including the one used by this work: stochastic gradient descent. - util.py: Contains general functions for data entry and evaluation. The pycrfsuite library has been used for the CRF algorithm. The source code is in the file "CRF/crf.py". First, the word embeddings are loaded and mapped as observations together with the tokens. Then, the model is trained with the expected observations and labels. Finally, the evaluation is carried out using sklearn metrics. [file peerj-cs-07-384-s002.zip › Supplemental Data S2/Neural Networks/nn.py]

import theano
import theano.tensor as T
from utils import shared


class HiddenLayer(object):
    """
    Hidden layer with or without bias.
    Input: tensor of dimension (dims*, input_dim)
    Output: tensor of dimension (dims*, output_dim)
    """
    def __init__(self, input_dim, output_dim, bias=True, activation='sigmoid',
                 name='hidden_layer'):
        self.input_dim = input_dim
        self.output_dim = output_dim
        self.bias = bias
        self.name = name
        if activation is None:
            self.activation = None
        elif activation == 'tanh':
            self.activation = T.tanh
        elif activation == 'sigmoid':
            self.activation = T.nnet.sigmoid
        elif activation == 'softmax':
            self.activation = T.nnet.softmax
        else:
            raise Exception("Unknown activation function: " % activation)

        # Initialize weights and bias
        self.weights = shared((input_dim, output_dim), name + '__weights')
        self.bias = shared((output_dim,), name + '__bias')

        # Define parameters
        if self.bias:
            self.params = [self.weights, self.bias]
        else:
            self.params = [self.weights]

    def link(self, input):
        """
        The input has to be a tensor with the right
        most dimension equal to input_dim.
        """
        self.input = input
        self.linear_output = T.dot(self.input, self.weights)
        if self.bias:
            self.linear_output = self.linear_output + self.bias
        if self.activation is None:
            self.output = self.linear_output
        else:
            self.output = self.activation(self.linear_output)
        return self.output


class EmbeddingLayer(object):
    """
    Embedding layer: word embeddings representations
    Input: tensor of dimension (dim*) with values in range(0, input_dim)
    Output: tensor of dimension (dim*, output_dim)
    """

    def __init__(self, input_dim, output_dim, name='embedding_layer'):
        """
        Typically, input_dim is the vocabulary size,
        and output_dim the embedding dimension.
        """
        self.input_dim = input_dim
        self.output_dim = output_dim
        self.name = name

        # Randomly generate weights
        self.embeddings = shared((input_dim, output_dim),
                                 self.name + '__embeddings')

        # Define parameters
        self.params = [self.embeddings]

    def link(self, input):
        """
        Return the embeddings of the given indexes.
        Input: tensor of shape (dim*)
        Output: tensor of shape (dim*, output_dim)
        """
        self.input = input
        self.output = self.embeddings[self.input]
        return self.output


class DropoutLayer(object):
    """
    Dropout layer. Randomly set to 0 values of the input
    with probability p.
    """
    def __init__(self, p=0.5, name='dropout_layer'):
        """
        p has to be between 0 and 1 (1 excluded).
        p is the probability of dropping out a unit, so
        setting p to 0 is equivalent to have an identity layer.
        """
        assert 0. <= p < 1.
        self.p = p
        self.rng = T.shared_randomstreams.RandomStreams(seed=123456)
        self.name = name

    def link(self, input):
        """
        Dropout link: we just apply mask to the input.
        """
        if self.p > 0:
            mask = self.rng.binomial(n=1, p=1-self.p, size=input.shape,
                                     dtype=theano.config.floatX)
            self.output = input * mask
        else:
            self.output = input

        return self.output


class LSTM(object):
    """
    Long short-term memory (LSTM). Can be used with or without batches.
    Without batches:
        Input: matrix of dimension (sequence_length, input_dim)
        Output: vector of dimension (output_dim)
    With batches:
        Input: tensor3 of dimension (batch_size, sequence_length, input_dim)
        Output: matrix of dimension (batch_size, output_dim)
    """
    def __init__(self, input_dim, hidden_dim, with_batch=True, name='LSTM'):
        """
        Initialize neural network.
        """
        self.input_dim = input_dim
        self.hidden_dim = hidden_dim
        self.with_batch = with_batch
        self.name = name

        # Input gate weights
        self.w_xi = shared((input_dim, hidden_dim), name + '__w_xi')
        self.w_hi = shared((hidden_dim, hidden_dim), name + '__w_hi')
        self.w_ci = shared((hidden_dim, hidden_dim), name + '__w_ci')

        # Forget gate weights
        # self.w_xf = shared((input_dim, hidden_dim), name + '__w_xf')
        # self.w_hf = shared((hidden_dim, hidden_dim), name + '__w_hf')
        # self.w_cf = shared((hidden_dim, hidden_dim), name + '__w_cf')

        # Output gate weights
        self.w_xo = shared((input_dim, hidden_dim), name + '__w_xo')
        self.w_ho = shared((hidden_dim, hidden_dim), name + '__w_ho')
        self.w_co = shared((hidden_dim, hidden_dim), name + '__w_co')

        # Cell weights
        self.w_xc = shared((input_dim, hidden_dim), name + '__w_xc')
        self.w_hc = shared((hidden_dim, hidden_dim), name + '__w_hc')

        # Initialize the bias vectors, c_0 and h_0 to zero vectors
        self.b_i = shared((hidden_dim,), name + '__b_i')
        # self.b_f = shared((hidden_dim,), name + '__b_f')
        self.b_c = shared((hidden_dim,), name + '__b_c')
        self.b_o = shared((hidden_dim,), name + '__b_o')
        self.c_0 = shared((hidden_dim,), name + '__c_0')
        self.h_0 = shared((hidden_dim,), name + '__h_0')

        # Define parameters
        self.params = [self.w_xi, self.w_hi, self.w_ci,
                       # self.w_xf, self.w_hf, self.w_cf,
                       self.w_xo, self.w_ho, self.w_co,
                       self.w_xc, self.w_hc,
                       self.b_i, self.b_c, self.b_o,  # self.b_f,
                       self.c_0, self.h_0]

    def link(self, input):
        """
        Propagate the input through the network and return the last hidden
        vector. The whole sequence is also accessible via self.h, but
        where self.h of shape (sequence_length, batch_size, output_dim)
        """
        def recurrence(x_t, c_tm1, h_tm1):
            i_t = T.nnet.sigmoid(T.dot(x_t, self.w_xi) +
                                 T.dot(h_tm1, self.w_hi) +
                                 T.dot(c_tm1, self.w_ci) +
                                 self.b_i)
            # f_t = T.nnet.sigmoid(T.dot(x_t, self.w_xf) +
            #                      T.dot(h_tm1, self.w_hf) +
            #                      T.dot(c_tm1, self.w_cf) +
            #                      self.b_f)
            c_t = ((1 - i_t) * c_tm1 + i_t * T.tanh(T.dot(x_t, self.w_xc) +
                   T.dot(h_tm1, self.w_hc) + self.b_c))
            o_t = T.nnet.sigmoid(T.dot(x_t, self.w_xo) +
                                 T.dot(h_tm1, self.w_ho) +
                                 T.dot(c_t, self.w_co) +
                                 self.b_o)
            h_t = o_t * T.tanh(c_t)
            return [c_t, h_t]

        # If we use batches, we have to permute the first and second dimension.
        if self.with_batch:
            self.input = input.dimshuffle(1, 0, 2)
            outputs_info = [T.alloc(x, self.input.shape[1], self.hidden_dim)
                            for x in [self.c_0, self.h_0]]
        else:
            self.input = input
            outputs_info = [self.c_0, self.h_0]

        [_, h], _ = theano.scan(
            fn=recurrence,
            sequences=self.input,
            outputs_info=outputs_info,
            n_steps=self.input.shape[0]
        )
        self.h = h
        self.output = h[-1]

        return self.output


def log_sum_exp(x, axis=None):
    """
    Sum probabilities in the log-space.
    """
    xmax = x.max(axis=axis, keepdims=True)
    xmax_ = x.max(axis=axis)
    return xmax_ + T.log(T.exp(x - xmax).sum(axis=axis))


def forward(observations, transitions, viterbi=False,
            return_alpha=False, return_best_sequence=False):
    """
    Takes as input:
        - observations, sequence of shape (n_steps, n_classes)
        - transitions, sequence of shape (n_classes, n_classes)
    Probabilities must be given in the log space.
    Compute alpha, matrix of size (n_steps, n_classes), such that
    alpha[i, j] represents one of these 2 values:
        - the probability that the real path at node i ends in j
        - the maximum probability of a path finishing in j at node i (Viterbi)
    Returns one of these 2 values:
        - alpha
        - the final probability, which can be:
            - the sum of the probabilities of all paths
            - the probability of the best path (Viterbi)
    """
    assert not return_best_sequence or (viterbi and not return_alpha)

    def recurrence(obs, previous, transitions):
        previous = previous.dimshuffle(0, 'x')
        obs = obs.dimshuffle('x', 0)
        if viterbi:
            scores = previous + obs + transitions
            out = scores.max(axis=0)
            if return_best_sequence:
                out2 = scores.argmax(axis=0)
                return out, out2
            else:
                return out
        else:
            return log_sum_exp(previous + obs + transitions, axis=0)

    initial = observations[0]
    alpha, _ = theano.scan(
        fn=recurrence,
        outputs_info=(initial, None) if return_best_sequence else initial,
        sequences=[observations[1:]],
        non_sequences=transitions
    )

    if return_alpha:
        return alpha
    elif return_best_sequence:
        sequence, _ = theano.scan(
            fn=lambda beta_i, previous: beta_i[previous],
            outputs_info=T.cast(T.argmax(alpha[0][-1]), 'int32'),
            sequences=T.cast(alpha[1][::-1], 'int32')
        )
        sequence = T.concatenate([sequence[::-1], [T.argmax(alpha[0][-1])]])
        return sequence
    else:
        if viterbi:
            return alpha[-1].max(axis=0)
        else:
            return log_sum_exp(alpha[-1], axis=0)
