# Supplementary material for: Comparing general and specialized word embeddings for biomedical named entity recognition
Source: PeerJ Comput Sci. 2021 Feb 18;7:e384. doi: 10.7717/peerj-cs.384 (PMC7959609; doi:10.7717/peerj-cs.384)
Supplement: Supplemental Information 2 — The code for the BiLSTM and BiLSTM-CRF algorithms for the first and second experiments has been made based on the implementation of Jauregi (2017), as mentioned in the article. However, in the modification made for this work, word vectors are used as the only characteristic. The source code of this implementation is in the "Neural Network" folder and contains the following files: - train.py: Is the main file where the neural network configurations are established (parameters mentioned in the article), and the word embedding is loaded. - loader.py: Loads the sentences from the corpus. - nn.py: Contains the internal implementation of the LSTM network using the Theano library. This network has the ability to use bidirectional mode and the CRF layer. - model.py: Stores and loads the model - optimization.py: Algorithms to optimize, including the one used by this work: stochastic gradient descent. - util.py: Contains general functions for data entry and evaluation. The pycrfsuite library has been used for the CRF algorithm. The source code is in the file "CRF/crf.py". First, the word embeddings are loaded and mapped as observations together with the tokens. Then, the model is trained with the expected observations and labels. Finally, the evaluation is carried out using sklearn metrics. [file peerj-cs-07-384-s002.zip › Supplemental Data S2/Neural Networks/optimization.py]

import numpy as np
import theano
import theano.tensor as T

floatX = theano.config.floatX
device = theano.config.device


class Optimization:

    def __init__(self, clip=None):
        """
        Initialization
        """
        self.clip = clip

    def get_gradients(self, cost, params):
        """
        Compute the gradients, and clip them if required.
        """
        if self.clip is None:
            return T.grad(cost, params)
        else:
            assert self.clip > 0
            return T.grad(
                theano.gradient.grad_clip(cost, -1 * self.clip, self.clip),
                params
            )

    def get_updates(self, method, cost, params, *args, **kwargs):
        """
        Compute the updates for different optimizers.
        """
        if method == 'sgd':
            updates = self.sgd(cost, params, **kwargs)
        elif method == 'sgdmomentum':
            updates = self.sgdmomentum(cost, params, **kwargs)
        elif method == 'adagrad':
            updates = self.adagrad(cost, params, **kwargs)
        elif method == 'adadelta':
            updates = self.adadelta(cost, params, **kwargs)
        elif method == 'adam':
            updates = self.adam(cost, params, **kwargs)
        elif method == 'rmsprop':
            updates = self.rmsprop(cost, params, **kwargs)
        else:
            raise("Not implemented learning method: %s" % method)
        return updates

    def sgd(self, cost, params, lr=0.01):
        """
        Stochatic gradient descent.
        """
        lr = theano.shared(np.float32(lr).astype(floatX))

        gradients = self.get_gradients(cost, params)

        updates = []
        for p, g in zip(params, gradients):
            updates.append((p, p - lr * g))

        return updates

    def sgdmomentum(self, cost, params, lr=0.01, momentum=0.9):
        """
        Stochatic gradient descent with momentum. Momentum has to be in [0, 1)
        """
        # Check that the momentum is a correct value
        assert 0 <= momentum < 1

        lr = theano.shared(np.float32(lr).astype(floatX))
        momentum = theano.shared(np.float32(momentum).astype(floatX))

        gradients = self.get_gradients(cost, params)
        velocities = [theano.shared(np.zeros_like(param.get_value(borrow=True)).astype(floatX)) for param in params]

        updates = []
        for param, gradient, velocity in zip(params, gradients, velocities):
            new_velocity = momentum * velocity - lr * gradient
            updates.append((velocity, new_velocity))
            updates.append((param, param + new_velocity))
        return updates

    def adagrad(self, cost, params, lr=1.0, epsilon=1e-6):
        """
        Adagrad. Based on http://www.ark.cs.cmu.edu/cdyer/adagrad.pdf
        """
        lr = theano.shared(np.float32(lr).astype(floatX))
        epsilon = theano.shared(np.float32(epsilon).astype(floatX))

        gradients = self.get_gradients(cost, params)
        gsums = [theano.shared(np.zeros_like(param.get_value(borrow=True)).astype(floatX)) for param in params]

        updates = []
        for param, gradient, gsum in zip(params, gradients, gsums):
            new_gsum = gsum + gradient ** 2.
            updates.append((gsum, new_gsum))
            updates.append((param, param - lr * gradient / (T.sqrt(gsum + epsilon))))
        return updates

    def adadelta(self, cost, params, rho=0.95, epsilon=1e-6):
        """
        Adadelta. Based on:
        http://www.matthewzeiler.com/pubs/googleTR2012/googleTR2012.pdf
        """
        rho = theano.shared(np.float32(rho).astype(floatX))
        epsilon = theano.shared(np.float32(epsilon).astype(floatX))

        gradients = self.get_gradients(cost, params)
        accu_gradients = [theano.shared(np.zeros_like(param.get_value(borrow=True)).astype(floatX)) for param in params]
        accu_deltas = [theano.shared(np.zeros_like(param.get_value(borrow=True)).astype(floatX)) for param in params]

        updates = []
        for param, gradient, accu_gradient, accu_delta in zip(params, gradients, accu_gradients, accu_deltas):
            new_accu_gradient = rho * accu_gradient + (1. - rho) * gradient ** 2.
            delta_x = - T.sqrt((accu_delta + epsilon) / (new_accu_gradient + epsilon)) * gradient
            new_accu_delta = rho * accu_delta + (1. - rho) * delta_x ** 2.
            updates.append((accu_gradient, new_accu_gradient))
            updates.append((accu_delta, new_accu_delta))
            updates.append((param, param + delta_x))
        return updates

    def adam(self, cost, params, lr=0.001, beta1=0.9, beta2=0.999, epsilon=1e-8):
        """
        Adam. Based on http://arxiv.org/pdf/1412.6980v4.pdf
        """
        updates = []
        gradients = self.get_gradients(cost, params)

        t = theano.shared(np.float32(1.).astype(floatX))

        for param, gradient in zip(params, gradients):
            value = param.get_value(borrow=True)
            m_prev = theano.shared(np.zeros(value.shape, dtype=value.dtype), broadcastable=param.broadcastable)
            v_prev = theano.shared(np.zeros(value.shape, dtype=value.dtype), broadcastable=param.broadcastable)

            m = beta1 * m_prev + (1. - beta1) * gradient
            v = beta2 * v_prev + (1. - beta2) * gradient ** 2.
            m_hat = m / (1. - beta1 ** t)
            v_hat = v / (1. - beta2 ** t)
            theta = param - (lr * m_hat) / (T.sqrt(v_hat) + epsilon)

            updates.append((m_prev, m))
            updates.append((v_prev, v))
            updates.append((param, theta))

        updates.append((t, t + 1.))
        return updates

    def rmsprop(self, cost, params, lr=0.001, rho=0.9, eps=1e-6):
        """
        RMSProp.
        """
        lr = theano.shared(np.float32(lr).astype(floatX))

        gradients = self.get_gradients(cost, params)
        accumulators = [theano.shared(np.zeros_like(p.get_value()).astype(np.float32)) for p in params]

        updates = []

        for param, gradient, accumulator in zip(params, gradients, accumulators):
            new_accumulator = rho * accumulator + (1 - rho) * gradient ** 2
            updates.append((accumulator, new_accumulator))

            new_param = param - lr * gradient / T.sqrt(new_accumulator + eps)
            updates.append((param, new_param))

        return updates
