# Supplementary material for: Comparing general and specialized word embeddings for biomedical named entity recognition
Source: PeerJ Comput Sci. 2021 Feb 18;7:e384. doi: 10.7717/peerj-cs.384 (PMC7959609; doi:10.7717/peerj-cs.384)
Supplement: Supplemental Information 2 — The code for the BiLSTM and BiLSTM-CRF algorithms for the first and second experiments has been made based on the implementation of Jauregi (2017), as mentioned in the article. However, in the modification made for this work, word vectors are used as the only characteristic. The source code of this implementation is in the "Neural Network" folder and contains the following files: - train.py: Is the main file where the neural network configurations are established (parameters mentioned in the article), and the word embedding is loaded. - loader.py: Loads the sentences from the corpus. - nn.py: Contains the internal implementation of the LSTM network using the Theano library. This network has the ability to use bidirectional mode and the CRF layer. - model.py: Stores and loads the model - optimization.py: Algorithms to optimize, including the one used by this work: stochastic gradient descent. - util.py: Contains general functions for data entry and evaluation. The pycrfsuite library has been used for the CRF algorithm. The source code is in the file "CRF/crf.py". First, the word embeddings are loaded and mapped as observations together with the tokens. Then, the model is trained with the expected observations and labels. Finally, the evaluation is carried out using sklearn metrics. [file peerj-cs-07-384-s002.zip › Supplemental Data S2/Neural Networks/train.py]

#!/usr/bin/env python

import os
import numpy as np
import optparse
import itertools
from collections import OrderedDict
from utils import create_input
import loader

from utils import models_path, evaluate, eval_script, eval_temp
from loader import word_mapping, char_mapping, tag_mapping
from loader import prepare_dataset
from loader import augment_with_pretrained
from model import Model
import csv

# Read parameters from command line
optparser = optparse.OptionParser()
optparser.add_option(
    "-T", "--train", default="DrugBank/train_1_16.txt",
    help="Train set location"
)
optparser.add_option(
    "-d", "--dev", default="DrugBank/train_1_16.txt",
    help="Dev set location"
)
optparser.add_option(
    "-t", "--test", default="DrugBank/test.txt",
    help="Test set location"
)
optparser.add_option(
    "-w", "--word_dim", default="300",
    type='int', help="Token embedding dimension"
)
optparser.add_option(
    "-W", "--word_lstm_dim", default="100",
    type='int', help="Token LSTM hidden layer size"
)
optparser.add_option(
    "-B", "--word_bidirect", default="1",
    type='int', help="Use a bidirectional LSTM for words"
)
optparser.add_option(
    "-p", "--pre_emb", default="word_embeddings/glove.txt",
    help="Location of pretrained embeddings"
)
optparser.add_option(
    "-f", "--crf", default="1",
    type='int', help="Use CRF (0 to disable)"
)
optparser.add_option(
    "-D", "--dropout", default="0.5",
    type='float', help="Droupout on the input (0 = no dropout)"
)
optparser.add_option(
    "-L", "--lr_method", default="sgd",
    help="Learning method (SGD, Adadelta, Adam..)"
)
optparser.add_option(
    "-r", "--reload", default="0",
    type='int', help="Reload the last saved model"
)

optparser.add_option(
    "-e", "--epochs", default="100",
    type='int', help="Epochs number"
)

optparser.add_option(
    "-E", "--experiment_number", default="0",
    type='int', help="Number of experiment"
)

opts = optparser.parse_args()[0]

# Parse parameters
parameters = OrderedDict()
parameters['results_file'] = str(opts.experiment_number) +  '_parameters.txt'
parameters['experiment_number'] = opts.experiment_number
parameters['word_dim'] = opts.word_dim
parameters['word_lstm_dim'] = opts.word_lstm_dim
parameters['word_bidirect'] = opts.word_bidirect == 1
parameters['pre_emb'] = opts.pre_emb
parameters['crf'] = opts.crf == 1
parameters['dropout'] = opts.dropout
parameters['lr_method'] = opts.lr_method


# Check parameters validity
assert os.path.isfile(opts.train)
assert os.path.isfile(opts.dev)
assert os.path.isfile(opts.test)
assert 0. <= parameters['dropout'] < 1.0
assert not parameters['pre_emb'] or parameters['word_dim'] > 0
assert not parameters['pre_emb'] or os.path.isfile(parameters['pre_emb'])

# Check evaluation script / folders
if not os.path.isfile(eval_script):
    raise Exception('CoNLL evaluation script not found at "%s"' % eval_script)
if not os.path.exists(eval_temp):
    os.makedirs(eval_temp)
if not os.path.exists(models_path):
    os.makedirs(models_path)

# Initialize model
model = Model(parameters=parameters, models_path=models_path)
print "Model location: %s" % model.model_path

# Load sentences
train_sentences = loader.load_sentences(opts.train)
dev_sentences = loader.load_sentences(opts.dev)
test_sentences = loader.load_sentences(opts.test)

# Create a dictionary / mapping of words
if parameters['pre_emb']:
    dico_words_train = word_mapping(train_sentences)[0]
    dico_words, word_to_id, id_to_word = augment_with_pretrained(
        dico_words_train.copy(),
        parameters['pre_emb'],
        list(itertools.chain.from_iterable(
            [[w[0] for w in s] for s in dev_sentences + test_sentences])
        ) 
    )
else:
    dico_words, word_to_id, id_to_word = word_mapping(train_sentences)
    dico_words_train = dico_words

# Create a dictionary and a mapping for words / POS tags / tags
dico_chars, char_to_id, id_to_char = char_mapping(train_sentences)
dico_tags, tag_to_id, id_to_tag = tag_mapping(train_sentences)

print "Calling the prepare_dataset :--"
# Index data
#Prepare the data correctly to use it later (not in the build model!!!)
train_data = prepare_dataset(
    train_sentences, word_to_id, char_to_id, tag_to_id
)
dev_data = prepare_dataset(
    dev_sentences, word_to_id, char_to_id, tag_to_id
)
test_data = prepare_dataset(
    test_sentences, word_to_id, char_to_id, tag_to_id
)

print "%i / %i / %i sentences in train / dev / test." % (
    len(train_data), len(dev_data), len(test_data))

# Save the mappings to disk
print 'Saving the mappings to disk...'
model.save_mappings(id_to_word, id_to_char, id_to_tag)

# Build the model
f_train, f_eval = model.build(**parameters)

# Reload previous model values
if opts.reload:
    print 'Reloading previous model...'
    model.reload()  

#
# Train network
#
singletons = set([word_to_id[k] for k, v
                  in dico_words_train.items() if v == 1])
n_epochs = opts.epochs  # number of epochs over the training set
freq_eval = 1000  # evaluate on dev every freq_eval steps
best_dev = -np.inf
best_test = -np.inf
count = 0
store_dev=[]
store_test=[]
for epoch in xrange(n_epochs):
    epoch_costs = []
    print "Starting epoch %i..." % epoch
    for i, index in enumerate(np.random.permutation(len(train_data))):
        count += 1
        input = create_input(train_data[index], parameters, True, singletons)
        new_cost = f_train(*input)
        epoch_costs.append(new_cost)
        if i % 50 == 0 and i > 0 == 0:
            print "%i, cost average: %f" % (i, np.mean(epoch_costs[-50:]))
        if count % freq_eval == 0:
            dev_score,dev_eval_lines_prob = evaluate(parameters, f_eval, dev_sentences,
                                 dev_data, id_to_tag, dico_tags)
            test_score,test_eval_lines_prob = evaluate(parameters, f_eval, test_sentences,
                                  test_data, id_to_tag, dico_tags)
            store_dev.append(dev_score)
            store_test.append(test_score)
            print "Score on dev: %.5f" % dev_score
            print "Score on test: %.5f" % test_score
            if dev_score > best_dev:
                best_dev = dev_score
                best_dev_eval_lines=dev_eval_lines_prob
                test_with_best_dev=test_score
                test_lines_with_best_dev=test_eval_lines_prob
                print "New best score on dev."
                print "Saving model to disk..."
                model.save()
            if test_score > best_test:
                best_test = test_score
                best_test_eval_lines=test_eval_lines_prob
                print "New best score on test."
    print "Epoch %i done. Average cost: %f" % (epoch, np.mean(epoch_costs))

print "Stored history in CSV"
csvfileTest=open("results/" + str(opts.experiment_number) + "_test_history_adadelta.csv","w")
csv_writerTest=csv.writer(csvfileTest,delimiter=',',quotechar='"',lineterminator='\n')
csv_writerTest.writerow(store_test)
csvfiledev=open("results/" + str(opts.experiment_number) + "_dev_history_adadelta.csv","w")
csv_writerdev=csv.writer(csvfiledev,delimiter=',',quotechar='"',lineterminator='\n')
csv_writerdev.writerow(store_dev)

final_dev_lines=""
for line in best_dev_eval_lines:
    final_dev_lines=final_dev_lines+"\n"+line
final_test_lines_with_best_dev=""
for line in test_lines_with_best_dev:
    final_test_lines_with_best_dev=final_test_lines_with_best_dev+"\n"+line
filename=open(str(opts.experiment_number) + '_' + 'dev_scores.txt','w+')
filename.write(str(final_dev_lines))
filename.write("\n\nTest with best dev: "+str(test_with_best_dev))
filename.write("\n\nTest lines with best dev: "+str(final_test_lines_with_best_dev))
filename.close()

final_test_lines=""
for line2 in best_test_eval_lines:
    final_test_lines=final_test_lines+"\n"+line2
filename=open(str(opts.experiment_number) +  '_' + 'test_scores.txt','w')
filename.write(final_test_lines)
filename.close()
