# Supplementary material for: Comparing general and specialized word embeddings for biomedical named entity recognition
Source: PeerJ Comput Sci. 2021 Feb 18;7:e384. doi: 10.7717/peerj-cs.384 (PMC7959609; doi:10.7717/peerj-cs.384)
Supplement: Supplemental Information 2 — The code for the BiLSTM and BiLSTM-CRF algorithms for the first and second experiments has been made based on the implementation of Jauregi (2017), as mentioned in the article. However, in the modification made for this work, word vectors are used as the only characteristic. The source code of this implementation is in the "Neural Network" folder and contains the following files: - train.py: Is the main file where the neural network configurations are established (parameters mentioned in the article), and the word embedding is loaded. - loader.py: Loads the sentences from the corpus. - nn.py: Contains the internal implementation of the LSTM network using the Theano library. This network has the ability to use bidirectional mode and the CRF layer. - model.py: Stores and loads the model - optimization.py: Algorithms to optimize, including the one used by this work: stochastic gradient descent. - util.py: Contains general functions for data entry and evaluation. The pycrfsuite library has been used for the CRF algorithm. The source code is in the file "CRF/crf.py". First, the word embeddings are loaded and mapped as observations together with the tokens. Then, the model is trained with the expected observations and labels. Finally, the evaluation is carried out using sklearn metrics. [file peerj-cs-07-384-s002.zip › Supplemental Data S2/Neural Networks/utils.py]

import os
import re
import codecs
import numpy as np
import theano

models_path = "./models"
eval_temp = "temp"
eval_script = "conlleval"

def set_values(name, param, pretrained):
    """
    Initialize a network parameter with pretrained values.
    We check that sizes are compatible.
    """
    param_value = param.get_value()
    if pretrained.size != param_value.size:
        raise Exception(
            "Size mismatch for parameter %s. Expected %i, found %i."
            % (name, param_value.size, pretrained.size)
        )
    param.set_value(np.reshape(
        pretrained, param_value.shape
    ).astype(np.float32))


def shared(shape, name):
    """
    Create a shared object of a numpy array.
    """
    if len(shape) == 1:
        value = np.zeros(shape)  # bias are initialized with zeros
    else:
        drange = np.sqrt(6. / (np.sum(shape)))
        value = drange * np.random.uniform(low=-1.0, high=1.0, size=shape)
    return theano.shared(value=value.astype(theano.config.floatX), name=name)


def create_dictionary(item_list):
    """
    Create a dictionary of items from a list of list of items.
    """
    assert type(item_list) is list
    dico = {}
    for items in item_list:
        for item in items:
            if item not in dico:
                dico[item] = 1
            else:
                dico[item] += 1
    return dico


def create_mapping(dico):
    """
    Create a mapping (item to ID / ID to item) from a dictionary.
    Items are ordered by decreasing frequency.
    """
    sorted_items = sorted(dico.items(), key=lambda x: (-x[1], x[0]))
    id_to_item = {i: v[0] for i, v in enumerate(sorted_items)}
    item_to_id = {v: k for k, v in id_to_item.items()}
    return item_to_id, id_to_item


def insert_singletons(words, singletons, p=0.5):
    """
    Replace singletons by the unknown word with a probability p.
    """
    new_words = []
    for word in words:
        if word in singletons and np.random.uniform() < p:
            new_words.append(0)
        else:
            new_words.append(word)
    return new_words


def create_input(data, parameters, add_label, singletons=None):
    """
    Take sentence data and return an input for
    the training or the evaluation function.
    """
    words = data['words']
    chars = data['chars']
    if singletons is not None:
        words = insert_singletons(words, singletons)
    input = []
    if parameters['word_dim']:
        input.append(words)
    if add_label:
        input.append(data['tags'])
    return input


def evaluate(parameters, f_eval, raw_sentences, parsed_sentences,
             id_to_tag, dictionary_tags):
    """
    Evaluate current model using CoNLL script.
    raw sentences is just the text, while parsed sentences is
    already structured {word,word_ids,char_ids,cap and tag_ids}
    """
    n_tags = len(id_to_tag)
    predictions = []
    count = np.zeros((n_tags, n_tags), dtype=np.int32)

    for raw_sentence, data in zip(raw_sentences, parsed_sentences):
        input = create_input(data, parameters, False)
        if parameters['crf']:
            y_preds = np.array(f_eval(*input))[1:-1]
        else:
            y_preds = f_eval(*input).argmax(axis=1)
        y_reals = np.array(data['tags']).astype(np.int32)
        assert len(y_preds) == len(y_reals)
        p_tags = [id_to_tag[y_pred] for y_pred in y_preds]
        r_tags = [id_to_tag[y_real] for y_real in y_reals]
        for i, (y_pred, y_real) in enumerate(zip(y_preds, y_reals)):
            new_line = " ".join(raw_sentence[i][:-1] + [r_tags[i], p_tags[i]])
            predictions.append(new_line)
            count[y_real, y_pred] += 1
        predictions.append("")

    # Write predictions to disk and run CoNLL script externally
    eval_id = np.random.randint(1000000, 2000000)
    output_path = os.path.join(eval_temp, "eval.%i.output" % eval_id)
    scores_path = os.path.join(eval_temp, "eval.%i.scores" % eval_id)
    with codecs.open(output_path, 'w', 'utf8') as f:
        f.write("\n".join(predictions))
    os.system("perl %s < %s > %s" % (eval_script, output_path, scores_path))

    # CoNLL evaluation results
    eval_lines = [l.rstrip() for l in codecs.open(scores_path, 'r', 'utf8')]

    # Remove temp files
    os.remove(output_path)
    os.remove(scores_path)

    # F1 on all entities
    return float(eval_lines[1].strip().split()[-1]), eval_lines
