# Supplementary material for: Comparing general and specialized word embeddings for biomedical named entity recognition
Source: PeerJ Comput Sci. 2021 Feb 18;7:e384. doi: 10.7717/peerj-cs.384 (PMC7959609; doi:10.7717/peerj-cs.384)
Supplement: Supplemental Information 3 — The file “dataset_splitter.py” contains the source code to perform the reductions of the DrugBank training set, proposed in the second experiment. Also, the reduced corpora generated from DrugBank for the training phase have been placed in the folder “DrugBank_reductions”, where the following file nomenclature is used: 1_16 is used for the reduction to 6.25% 1_8 is used for the reduction to 12.5% 1_4 is used for the reduction to 25% 1_2 is used for the reduction to 50% 3_4 is used for the reduction to 75% [file peerj-cs-07-384-s003.zip]

Archive with 12 entries (11 files):
- Supplemental Data S3/dataset_splitter.py
- Supplemental Data S3/DrugBank_reductions/
- Supplemental Data S3/DrugBank_reductions/dev_1_16.txt
- Supplemental Data S3/DrugBank_reductions/dev_1_2.txt
- Supplemental Data S3/DrugBank_reductions/dev_1_4.txt
- Supplemental Data S3/DrugBank_reductions/dev_1_8.txt
- Supplemental Data S3/DrugBank_reductions/dev_3_4.txt
- Supplemental Data S3/DrugBank_reductions/train_1_16.txt
- Supplemental Data S3/DrugBank_reductions/train_1_2.txt
- Supplemental Data S3/DrugBank_reductions/train_1_4.txt
- Supplemental Data S3/DrugBank_reductions/train_1_8.txt
- Supplemental Data S3/DrugBank_reductions/train_3_4.txt
