# Supplementary material for: Comparing general and specialized word embeddings for biomedical named entity recognition
Source: PeerJ Comput Sci. 2021 Feb 18;7:e384. doi: 10.7717/peerj-cs.384 (PMC7959609; doi:10.7717/peerj-cs.384)
Supplement: Supplemental Information 3 — The file “dataset_splitter.py” contains the source code to perform the reductions of the DrugBank training set, proposed in the second experiment. Also, the reduced corpora generated from DrugBank for the training phase have been placed in the folder “DrugBank_reductions”, where the following file nomenclature is used: 1_16 is used for the reduction to 6.25% 1_8 is used for the reduction to 12.5% 1_4 is used for the reduction to 25% 1_2 is used for the reduction to 50% 3_4 is used for the reduction to 75% [file peerj-cs-07-384-s003.zip › Supplemental Data S3/dataset_splitter.py]

import optparse
import mmap
import os

#dataset splitter

# Read parameters from command line
#Dev and train files are reduced by the number of divisions indicated by the user
optparser = optparse.OptionParser()
optparser.add_option(
    "-d", "--dev", default="dev.txt",
    help="Dev file"
)

optparser.add_option(
    "-T", "--train", default="train.txt",
    help="Train file"
)

optparser.add_option(
    "-f", "--folder", default="",
    help="Folder address"
)

optparser.add_option(
    "-F", "--folder_out", default="DrugBank_reductions/",
    help="Folder address"
)

optparser.add_option(
    "-D", "--divisions", default="8",
    type='int', help="Number of divisions in the dataset"
)

optparser.add_option(
    "-o", "--out", default="out_splitter.txt",
    help="Out file parameters"
)


def count_concepts(filename):
    lines = 0
    for line in open(filename):
        lines += 1
    return lines

opts = optparser.parse_args()[0]

dev_file = opts.folder + opts.dev
train_file = opts.folder + opts.train

dev_concepts = count_concepts(dev_file)
train_concepts = count_concepts(train_file)

files = {
    dev_file: dev_concepts,
    train_file: train_concepts
}

divisions = opts.divisions

file_out=open(opts.folder_out + opts.out, 'w')

for file in files:
    file_out.write(file + ': ' + str(files[file]) + '\n')

for i in range(1, divisions):

    for file in files:
        num_concepts = files[file]
        division_num_concepts = num_concepts * i / divisions

        parameters = file + ': ' + str(i) + '/' + str(divisions) + '=' + str(division_num_concepts) + ' of ' + str(files[file])
        file_out.write(parameters + '\n')
        print(parameters)

        file_read=open(file,'r')
        file_write=open(opts.folder_out + os.path.splitext(file)[0] + '_' + str(i) + '_' + str(divisions) +'.txt', 'w')
        
        j=0
        for line in file_read:
            file_write.write(line)
            if (j == division_num_concepts):
                break
            j+=1
        file_read.close()
        file_write.close()
file_out.close()
