# Supplementary material for: Comparing general and specialized word embeddings for biomedical named entity recognition
Source: PeerJ Comput Sci. 2021 Feb 18;7:e384. doi: 10.7717/peerj-cs.384 (PMC7959609; doi:10.7717/peerj-cs.384)
Supplement: Supplemental Information 3 — The file “dataset_splitter.py” contains the source code to perform the reductions of the DrugBank training set, proposed in the second experiment. Also, the reduced corpora generated from DrugBank for the training phase have been placed in the folder “DrugBank_reductions”, where the following file nomenclature is used: 1_16 is used for the reduction to 6.25% 1_8 is used for the reduction to 12.5% 1_4 is used for the reduction to 25% 1_2 is used for the reduction to 50% 3_4 is used for the reduction to 75% [file peerj-cs-07-384-s003.zip › Supplemental Data S3/DrugBank_reductions/dev_1_2.txt]

Results	O
from	O
human	O
in	O
vitro	O
metabolism	O
studies	O
and	O
nonclinical	O
studies	O
show	O
that	O
REVLIMID	B-Brand
(	O
lenalidomide	B-Drug
)	O
is	O
neither	O
metabolized	O
by	O
nor	O
inhibits	O
or	O
induces	O
the	O
cytochrome	O
P9	O
pathway	O
suggesting	O
that	O
lenalidomide	B-Drug
is	O
not	O
likely	O
to	O
cause	O
or	O
be	O
subject	O
to	O
P9	O
-	O
based	O
metabolic	O
drug	O
interactions	O
in	O
man	O
.	O
Interacts	O
with	O
valproic	B-Drug
acid	I-Drug
This	O
may	O
result	O
in	O
severe	O
ventricular	O
arrhythmia	O
typically	O
torsades	O
de	O
pointe	O
.	O
However	O
in	O
clinical	O
studies	O
the	O
consequences	O
of	O
concomitant	O
irbesartan	B-Drug
on	O
the	O
pharmacodynamics	O
of	O
warfarin	B-Drug
were	O
negligible	O
.	O
Administration	O
of	O
a	O
9	O
g	O
bolus	O
followed	O
by	O
9	O
to	O
9	O
g	O
/	O
hr	O
should	O
achieve	O
and	O
sustain	O
plasma	O
levels	O
of	O
9	O
mg	O
/	O
mL	O
.	O
Therefore	O
caution	O
should	O
be	O
used	O
in	O
concomitant	O
administration	O
.	O
Interactions	O
have	O
been	O
observed	O
when	O
other	O
nondepolarizing	B-Group
muscle	I-Group
relaxants	I-Group
have	O
been	O
administered	O
in	O
succession	O
.	O
Chlorthalidone	B-Drug
and	O
related	O
drugs	O
may	O
increase	O
the	O
responsiveness	O
to	O
tubocurarine	B-Drug
.	O
Interaction	O
between	O
lomefloxacin	B-Drug
and	O
cyclosporine	B-Drug
has	O
not	O
been	O
studied	O
.	O
Studies	O
to	O
evaluate	O
possible	O
interactions	O
between	O
REVIA	B-Brand
and	O
drugs	O
other	O
than	O
opiates	B-Group
have	O
not	O
been	O
performed	O
.	O
especially	O
if	O
these	O
patients	O
are	O
extensive	O
metabolizers	O
.	O
If	O
it	O
is	O
necessary	O
to	O
continue	O
the	O
diuretic	B-Group
initiate	O
therapy	O
with	O
PRINIVIL	B-Brand
at	O
a	O
dose	O
of	O
9	O
mg	O
daily	O
and	O
provide	O
close	O
medical	O
supervision	O
after	O
the	O
initial	O
dose	O
until	O
blood	O
pressure	O
has	O
stabilized	O
.	O
Drug	O
/	O
Laboratory	O
Test	O
Interaction	O
Captopril	B-Drug
may	O
cause	O
a	O
false	O
-	O
positive	O
urine	O
test	O
for	O
acetone	O
.	O
Probenecid	B-Drug
:	O
Probenecid	B-Drug
slows	O
the	O
renal	O
elimination	O
of	O
lome	O
-	O
floxacin	O
.	O
When	O
the	O
STADOL	B-Brand
NS	I-Brand
was	O
administered	O
9	O
minutes	O
after	O
the	O
sumatriptan	B-Drug
nasal	O
spray	O
the	O
AUC	O
of	O
butorphanol	B-Drug
increased	O
9	O
%	O
and	O
Cmax	O
decreased	O
9	O
%	O
.	O
Warfarin	B-Drug
:	O
The	O
effect	O
of	O
valdecoxib	B-Drug
on	O
the	O
anticoagulant	O
effect	O
of	O
warfarin	B-Drug
(	O
9	O
-	O
9	O
mg	O
/	O
day	O
)	O
was	O
studied	O
in	O
healthy	O
subjects	O
by	O
coadministration	O
of	O
BEXTRA	B-Brand
9	O
mg	O
BID	O
for	O
9	O
days	O
.	O
Use	O
of	O
neuroleptics	B-Group
in	O
conjunction	O
with	O
oral	O
morphine	B-Drug
may	O
increase	O
the	O
risk	O
of	O
respiratory	O
depression	O
hypotension	O
and	O
profound	O
sedation	O
or	O
coma	O
.	O
Although	O
9	O
-	O
hydroxy	O
-	O
corticosteroid	O
measurements	O
(	O
Porter	O
-	O
Silber	O
test	O
)	O
do	O
not	O
appear	O
to	O
be	O
artifactually	O
altered	O
it	O
is	O
suggested	O
that	O
therapy	O
with	O
naproxen	B-Drug
be	O
temporarily	O
discontinued	O
9	O
hours	O
before	O
adrenal	O
function	O
tests	O
are	O
performed	O
if	O
the	O
Porter	O
-	O
Silber	O
test	O
is	O
to	O
be	O
used	O
.	O
Coadministration	O
of	O
warfarin	B-Drug
did	O
not	O
affect	O
the	O
pharmacokinetics	O
of	O
levetiracetam	B-Drug
.	O
Digoxin	B-Drug
:	O
When	O
Starlix	B-Brand
9	O
mg	O
before	O
meals	O
was	O
administered	O
in	O
combination	O
with	O
a	O
single	O
9	O
-	O
mg	O
dose	O
of	O
digoxin	B-Drug
to	O
healthy	O
volunteers	O
there	O
were	O
no	O
clinically	O
relevant	O
changes	O
in	O
the	O
pharmacokinetics	O
of	O
either	O
agent	O
.	O
Digoxin	B-Drug
:	O
In	O
patients	O
with	O
hypercholesterolemia	O
concomitant	O
administration	O
of	O
lovastatin	B-Drug
and	O
digoxin	B-Drug
resulted	O
in	O
no	O
effect	O
on	O
digoxin	B-Drug
plasma	O
concentrations	O
.	O
Therefore	O
drugs	O
that	O
affect	O
CYP9A9	O
and	O
/	O
or	O
Pgp	O
may	O
modify	O
the	O
pharmacokinetics	O
of	O
saquinavir	B-Drug
.	O
Combination	O
hormonal	B-Group
contraceptives	I-Group
may	O
also	O
increase	O
risk	O
of	O
thromboembolic	O
disorders	O
.	O
The	O
potential	O
for	O
supine	O
hypertension	O
should	O
be	O
carefully	O
monitored	O
in	O
these	O
patients	O
and	O
may	O
be	O
minimized	O
by	O
either	O
reducing	O
the	O
dose	O
of	O
fludrocortisone	B-Drug
acetate	I-Drug
or	O
decreasing	O
the	O
salt	O
intake	O
prior	O
to	O
initiation	O
of	O
treatment	O
with	O
.	O
Calcium	B-Drug
Supplements	O
/	O
Antacids	B-Group
Routine	O
monitoring	O
should	O
be	O
performed	O
when	O
therapy	O
with	O
BEXTRA	B-Brand
is	O
either	O
initiated	O
or	O
discontinued	O
in	O
patients	O
on	O
anticonvulsant	O
therapy	O
.	O
A	O
specific	O
treatment	O
for	O
extravasation	O
reactions	O
is	O
unknown	O
at	O
this	O
time	O
.	O
As	O
with	O
all	O
drugs	O
care	O
should	O
be	O
exercised	O
when	O
treating	O
patients	O
with	O
multiple	O
medications	O
.	O
Aminoglutethimide	B-Drug
administered	O
concomitantly	O
with	O
depo	B-Brand
-	O
subQ	I-Brand
provera	I-Brand
9	I-Brand
may	O
significantly	O
decrease	O
the	O
serum	O
concentrations	O
of	O
MPA	B-Drug
.	O
Therefore	O
women	O
requiring	O
treatment	O
with	O
one	O
or	O
more	O
of	O
these	O
drugs	O
must	O
use	O
two	O
OTHER	O
effective	O
or	O
highly	O
effective	O
methods	O
of	O
contraception	O
or	O
abstain	O
from	O
heterosexual	O
sexual	O
contact	O
while	O
taking	O
thalidomide	B-Drug
.	O
Clinically	O
meaningful	O
drug	O
interactions	O
have	O
occurred	O
with	O
concomitant	O
medications	O
and	O
include	O
but	O
are	O
not	O
limited	O
to	O
the	O
following	O
:	O
Agents	O
Highly	O
Bound	O
to	O
Plasma	O
Protein	O
Carbamazepine	B-Drug
is	O
not	O
highly	O
bound	O
to	O
plasma	O
proteins	O
;	O
Administration	O
of	O
9	O
-	O
mg	O
/	O
kg	O
(	O
9	O
x	O
ED9	O
)	O
NIMBEX	B-Brand
at	O
9	O
%	O
or	O
9	O
%	O
recovery	O
following	O
an	O
intubating	O
dose	O
of	O
succinylcholine	B-Drug
(	O
9	O
mg	O
/	O
kg	O
)	O
produced	O
9	O
%	O
neuromuscular	O
block	O
.	O
Phenothiazines	B-Group
-	O
Taking	O
piperazine	B-Drug
and	O
a	O
phenothiazine	B-Group
together	O
may	O
increase	O
the	O
risk	O
of	O
convulsions	O
(	O
seizures	O
)	O
.	O
Prolonged	O
recovery	O
time	O
may	O
occur	O
if	O
barbiturates	B-Group
and	O
/	O
or	O
narcotics	B-Group
are	O
used	O
concurrently	O
with	O
ketamine	B-Drug
.	O
The	O
appropriate	O
dose	O
for	O
nelfinavir	B-Drug
incombination	O
with	O
nevirapine	B-Drug
with	O
respectto	O
safety	O
and	O
efficacy	O
has	O
not	O
been	O
established	O
.	O
Concomitant	O
administration	O
of	O
diflunisal	B-Drug
and	O
acetaminophen	B-Drug
in	O
dogs	O
but	O
not	O
in	O
rats	O
at	O
approximately	O
9	O
times	O
the	O
recommended	O
maximum	O
human	O
therapeutic	O
dose	O
of	O
each	O
(	O
9	O
to	O
9	O
mg	O
/	O
kg	O
/	O
day	O
of	O
diflunisal	B-Drug
/	O
acetaminophen	B-Drug
)	O
resulted	O
in	O
greater	O
gastrointestinal	O
toxicity	O
than	O
when	O
either	O
drug	O
was	O
administered	O
alone	O
.	O
If	O
it	O
is	O
necessary	O
to	O
continue	O
the	O
diuretic	B-Group
provide	O
close	O
medical	O
supervision	O
after	O
the	O
initial	O
dose	O
for	O
at	O
least	O
two	O
hours	O
and	O
until	O
blood	O
pressure	O
has	O
stabilized	O
for	O
at	O
least	O
an	O
additional	O
hour..	O
It	O
is	O
probable	O
that	O
dexamethasone	B-Drug
given	O
as	O
antiemetic	O
prophylaxis	O
contributed	O
to	O
hyperglycemia	O
in	O
some	O
patients	O
.	O
Johns	O
Wort	O
)	O
may	O
significantly	O
reduce	O
exposure	O
to	O
Gleevec	B-Brand
.	O
=	O
decrease	O
Agents	O
that	O
may	O
enhance	O
the	O
risk	O
of	O
hemorrhage	O
should	O
be	O
discontinued	O
prior	O
to	O
initiation	O
of	O
Fondaparinux	B-Drug
therapy	O
.	O
-	O
isoniazid	B-Drug
(	O
Nydrazid	B-Brand
)	O
;	O
indinavir	B-Drug
concentration	O
rifabutin	B-Drug
concentration	O
Initial	O
doses	O
of	O
adrenergic	B-Group
agents	I-Group
such	O
as	O
dopamine	B-Drug
or	O
epinephrine	B-Drug
should	O
be	O
reduced	O
and	O
titrated	O
to	O
achieve	O
the	O
desired	O
response	O
.	O
Apraclonidine	B-Drug
should	O
not	O
be	O
used	O
in	O
patients	O
receiving	O
MAO	B-Group
inhibitors	I-Group
.	O
Gastrointestinal	O
agents	O
(	O
e.g.	O
antacids	B-Group
)	O
.	O
Enoxacin	B-Drug
interferes	O
with	O
the	O
metabolism	O
of	O
theophylline	B-Drug
resulting	O
in	O
a	O
9	O
%	O
to	O
9	O
%	O
dose	O
-	O
related	O
decrease	O
in	O
theophylline	B-Drug
clearance	O
and	O
a	O
subsequent	O
9	O
%	O
to	O
9	O
%	O
increase	O
in	O
serum	O
theophylline	O
levels	O
.	O
It	O
is	O
not	O
known	O
whether	O
this	O
potentiation	O
of	O
ampicillin	B-Drug
rashes	O
is	O
due	O
to	O
allopurinol	B-Drug
or	O
the	O
hyperuricemia	O
present	O
in	O
these	O
patients	O
.	O
Vardenafil	B-Drug
dose	O
should	O
not	O
exceed	O
a	O
maximum	O
of	O
9	O
mg	O
in	O
a	O
9	O
-	O
hour	O
period	O
in	O
patients	O
receiving	O
concomitant	O
indinavir	B-Drug
therapy	O
.	O
Nifedipine	B-Drug
:	O
Vardenafil	B-Drug
9	O
mg	O
when	O
co	O
-	O
administered	O
with	O
slow	O
-	O
release	O
nifedipine	B-Drug
9	O
mg	O
or	O
9	O
mg	O
once	O
daily	O
did	O
not	O
affect	O
the	O
relative	O
bioavailability	O
(	O
AUC	O
)	O
or	O
maximum	O
concentration	O
(	O
Cmax	O
)	O
of	O
nifedipine	B-Drug
a	O
drug	O
that	O
is	O
metabolized	O
via	O
CYP9A9	O
.	O
Potential	O
for	O
INVEGA	B-Brand
to	O
Affect	O
Other	O
Drugs	O
Paliperidone	B-Drug
is	O
not	O
expected	O
to	O
cause	O
clinically	O
important	O
pharmacokinetic	O
interactions	O
with	O
drugs	O
that	O
are	O
metabolized	O
by	O
cytochrome	O
P9	O
isozymes	O
.	O
Phenobarbital	B-Drug
:	O
Amphetamines	B-Group
may	O
delay	O
intestinal	O
absorption	O
of	O
phenobarbital	B-Drug
;	O
.	O
The	O
size	O
of	O
wheal	O
and	O
flare	O
were	O
significantly	O
larger	O
when	O
fexofenadine	B-Drug
hydrochloride	I-Drug
was	O
administered	O
with	O
either	O
grapefruit	O
or	O
orange	O
juices	O
compared	O
to	O
water	O
.	O
Fluoxetine	B-Drug
OCs	B-Group
sertraline	B-Drug
diltiazem	B-Drug
macrolide	B-Group
antibiotics	I-Group
(	O
exercise	O
caution	O
)	O
.	O
Thus	O
agents	O
likely	O
to	O
be	O
concomitantly	O
administered	O
with	O
Chirocaine	B-Brand
that	O
are	O
metabolized	O
by	O
this	O
isoenzyme	O
family	O
may	O
potentially	O
interact	O
with	O
Chirocaine	B-Brand
.	O
The	O
clinical	O
relevance	O
of	O
this	O
difference	O
is	O
unknown	O
.	O
Patients	O
taking	O
low	O
-	O
dose	O
aspirin	B-Brand
plus	O
ibuprofen	B-Drug
were	O
not	O
studied	O
.	O
Fat	O
redistribution	O
:	O
Redistribution	O
/	O
accumulation	O
of	O
body	O
fat	O
including	O
central	O
obesity	O
dorsocervical	O
fat	O
enlargement	O
(	O
buffalo	O
hump	O
)	O
peripheral	O
wasting	O
facial	O
wasting	O
breast	O
enlargement	O
and	O
cushingoid	O
appearance	O
have	O
been	O
observed	O
in	O
patients	O
receiving	O
antiretroviral	B-Group
therapy	O
.	O
Cholestyramine	B-Drug
and	O
Drugs	O
that	O
Bind	O
Bile	O
Acids	O
:	O
These	O
drugs	O
interrupt	O
enterohepatic	O
recirculation	O
and	O
reduce	O
MPA	B-Drug_n
exposure	O
when	O
coadministered	O
with	O
mycophenolate	B-Drug
mofetil	I-Drug
.	O
Whether	O
this	O
interaction	O
also	O
occurs	O
with	O
the	O
intravenous	O
topical	O
or	O
vaginal	O
preparations	O
of	O
miconazole	B-Drug
is	O
not	O
known	O
.	O
These	O
effects	O
are	O
usually	O
reversible	O
.	O
As	O
with	O
other	O
dialysis	B-Group
solutions	I-Group
blood	O
concentrations	O
of	O
dialyzable	O
drugs	O
may	O
be	O
reduced	O
by	O
dialysis	O
.	O
Digitalis	B-Group
glycosides	I-Group
:	O
Patients	O
on	O
digitalis	B-Group
glycosides	I-Group
may	O
be	O
at	O
increased	O
risk	O
of	O
arrhythmias	O
due	O
to	O
hypokalemia	O
.	O
Therefore	O
co	O
-	O
administration	O
of	O
tricyclic	B-Group
antidepressants	I-Group
with	O
other	O
drugs	O
that	O
are	O
metabolized	O
by	O
this	O
isoenzyme	O
including	O
other	O
antidepressants	B-Group
phenothiazines	B-Group
carbamazepine	B-Drug
and	O
Type	B-Group
9C	I-Group
antiarrhythmics	I-Group
(	O
eg	O
propafenone	B-Drug
flecainide	B-Drug
and	O
encainide	B-Drug
)	O
or	O
that	O
inhibit	O
this	O
enzyme	O
(	O
eg	O
quinidine	B-Drug
)	O
should	O
be	O
approached	O
with	O
caution	O
.	O
Nevirapine	B-Drug
and	O
diuretics	B-Group
such	O
as	O
furosemide	B-Drug
.	O
In	O
another	O
report	O
nine	O
patients	O
with	O
breast	O
cancer	O
were	O
reported	O
to	O
have	O
decreased	O
symptoms	O
of	O
methotrexate	B-Drug
-	O
related	O
toxicity	O
when	O
given	O
supplemental	O
L	B-Drug
-	O
glutamine	I-Drug
at	O
a	O
dose	O
of	O
9	O
gram	O
/	O
kilogram	O
/	O
day	O
.	O
-	O
Disulfiram	B-Drug
(	O
e.g.	O
Antabuse	B-Brand
)	O
or	O
In	O
a	O
study	O
in	O
normal	O
volunteers	O
concomitant	O
administration	O
of	O
buspirone	B-Drug
HCl	I-Drug
and	O
haloperidol	B-Drug
resulted	O
in	O
increased	O
serum	O
haloperidol	B-Drug
concentrations	O
.	O
Drugs	O
that	O
induce	O
CYP9A9	O
activity	O
would	O
be	O
expected	O
to	O
increase	O
the	O
clearance	O
of	O
indinavir	B-Drug
resulting	O
in	O
lowered	O
plasma	O
concentrations	O
of	O
indinavir	B-Drug
.	O
Increases	O
in	O
sertraline	B-Drug
dose	O
should	O
be	O
guided	O
by	O
clinical	O
response	O
.	O
Free	O
T9	O
and	O
T9	O
concentrations	O
are	O
unaltered	O
.	O
Cyclosporine	B-Drug
:	O
Concomitant	O
administration	O
of	O
nicardipine	B-Drug
and	O
cyclosporine	B-Drug
levels	O
.	O
A	O
variety	O
of	O
antiarrhythmics	B-Group
such	O
as	O
quinidine	B-Drug
or	O
propranolol	B-Drug
were	O
also	O
added	O
sometimes	O
with	O
improved	O
control	O
of	O
ventricular	O
ectopy	O
.	O
Cimetidine	B-Drug
:	O
Cimetidine	B-Drug
does	O
not	O
affect	O
the	O
pharmacokinetics	O
of	O
fosfomycin	B-Drug
when	O
coadministered	O
with	O
MONUROL	B-Brand
.	O
Aripiprazole	B-Drug
also	O
does	O
not	O
undergo	O
direct	O
glucuronidation	O
.	O
Geocillin	B-Brand
(	O
carbenicillin	B-Drug
indanyl	I-Drug
sodium	I-Drug
)	O
blood	O
levels	O
may	O
be	O
increased	O
and	O
prolonged	O
by	O
concurrent	O
administration	O
of	O
probenecid	B-Drug
.	O
A	O
false	O
-	O
positive	O
reaction	O
for	O
glucose	O
in	O
the	O
urine	O
may	O
occur	O
.	O
Results	O
of	O
preliminary	O
studies	O
in	O
humans	O
and	O
rats	O
suggest	O
that	O
nonabsorbable	O
antacids	B-Group
given	O
concurrently	O
with	O
lactulose	B-Drug
may	O
inhibit	O
the	O
desired	O
lactulose	B-Drug
-	O
induced	O
drop	O
in	O
colonic	O
pH	O
.	O
Metoprolol	B-Drug
-	O
Administration	O
of	O
9	O
mg	O
/	O
day	O
LEXAPRO	B-Brand
for	O
9	O
days	O
in	O
healthy	O
volunteers	O
resulted	O
in	O
a	O
9	O
%	O
increase	O
in	O
Cmax	O
and	O
9	O
%	O
increase	O
in	O
AUC	O
of	O
the	O
beta	B-Group
-	O
adrenergic	I-Group
blocker	I-Group
metoprolol	B-Drug
(	O
given	O
in	O
a	O
single	O
dose	O
of	O
9	O
mg	O
)	O
.	O
Patients	O
receiving	O
concomitant	O
lovastatin	B-Drug
and	O
erythromycin	B-Drug
should	O
be	O
carefully	O
monitored	O
;	O
These	O
data	O
suggest	O
that	O
the	O
conversion	O
of	O
losartan	B-Drug
to	O
its	O
active	O
metabolite	O
is	O
mediated	O
primarily	O
by	O
P9	O
9C9	O
and	O
not	O
P9	O
9A9	O
.	O
Haloperidol	B-Drug
:	O
Haloperidol	B-Drug
blocks	O
dopamine	O
and	O
norepinephrine	O
reuptake	O
thus	O
inhibiting	O
the	O
central	O
stimulant	O
effects	O
of	O
amphetamines	B-Group
.	O
Effect	O
on	O
Concentration	O
of	O
Nevirapine	B-Drug
or	O
Concomitant	O
Drug	O
This	O
interaction	O
should	O
be	O
given	O
consideration	O
in	O
patients	O
taking	O
NSAIDs	B-Group
concomitantly	O
with	O
ACE	B-Group
inhibitors	I-Group
.	O
Dosage	O
adjustment	O
may	O
be	O
warranted	O
when	O
levobupivacaine	B-Drug
is	O
concurrently	O
administered	O
with	O
CYP9A9	O
inhibitors	O
and	O
CYP9A9	O
inhibitors	O
as	O
systemic	O
levobupivacaine	B-Drug
levels	O
may	O
rise	O
resulting	O
in	O
toxicity	O
.	O
PEGANONE	B-Brand
used	O
in	O
combination	O
with	O
other	O
drugs	O
known	O
to	O
adversely	O
affect	O
the	O
hematopoietic	O
system	O
should	O
be	O
avoided	O
if	O
possible	O
.	O
This	O
may	O
occur	O
because	O
diflunisal	B-Drug
competitively	O
displaces	O
coumarins	B-Group
from	O
protein	O
binding	O
sites	O
.	O
Sympathomimetics	B-Group
may	O
reduce	O
the	O
antihypertensive	O
effects	O
of	O
methyldopa	B-Drug
mecamylamine	B-Drug
reserpine	B-Drug
and	O
veratrum	B-Group
alkaloids	I-Group
.	O
In	O
one	O
survey	O
9	O
%	O
of	O
patients	O
taking	O
labetalol	B-Drug
HCl	I-Drug
in	O
combination	O
with	O
tricyclic	B-Group
antidepressants	I-Group
experienced	O
tremor	O
as	O
compared	O
to	O
9	O
%	O
reported	O
to	O
occur	O
with	O
labetalol	B-Drug
HCl	I-Drug
alone	O
.	O
Antiepileptic	B-Group
drugs	I-Group
:	O
Potential	O
interactions	O
between	O
Trileptal	B-Brand
and	O
other	O
AEDs	B-Group
were	O
assessed	O
in	O
clinical	O
studies	O
.	O
No	O
formal	O
drug	O
-	O
drug	O
interaction	O
studies	O
have	O
been	O
performed	O
.	O
Clinically	O
significant	O
QTc	O
prolongation	O
has	O
not	O
been	O
found	O
with	O
Mefloquineuine	O
alone	O
.	O
The	O
increased	O
plasma	O
concentration	O
of	O
terfenadine	B-Drug
or	O
its	O
metabolite	O
may	O
result	O
in	O
prolonged	O
QT	O
intervals	O
.	O
Rifampin	B-Drug
:	O
Co	O
-	O
administration	O
of	O
VIOXX	B-Brand
with	O
rifampin	B-Drug
9	O
mg	O
daily	O
a	O
potent	O
inducer	O
of	O
hepatic	O
metabolism	O
produced	O
an	O
approximate	O
9	O
%	O
decrease	O
in	O
rofecoxib	B-Drug
plasma	O
concentrations	O
.	O
approximately	O
one	O
-	O
hundredth	O
of	O
the	O
human	O
recommended	O
dose	O
based	O
on	O
body	O
surface	O
area	O
[	O
BSA	O
]	O
)	O
fulvestrant	B-Drug
caused	O
a	O
reversible	O
reduction	O
in	O
female	O
fertility	O
as	O
well	O
as	O
effects	O
on	O
embryo	O
/	O
fetal	O
development	O
consistent	O
with	O
its	O
anti	O
-	O
estrogenic	O
activity	O
.	O
Combination	O
was	O
associated	O
with	O
a	O
higher	O
frequency	O
of	O
adverse	O
clinical	O
experiences	O
(	O
eg	O
dizziness	O
nausea	O
paresthesia	O
)	O
and	O
laboratory	O
abnormalities	O
(	O
elevated	O
liver	O
enzymes	O
)	O
.	O
Chirocaine	B-Brand
should	O
be	O
used	O
with	O
caution	O
in	O
patients	O
receiving	O
other	O
local	O
anesthetics	B-Group
or	O
agents	O
structurally	O
related	O
to	O
amide	O
-	O
type	O
local	O
anesthetics	O
since	O
the	O
toxic	O
effects	O
of	O
these	O
drugs	O
could	O
be	O
additive	O
.	O
.	O
therefore	O
it	O
is	O
possible	O
that	O
adverse	O
events	O
associated	O
with	O
the	O
individual	O
use	O
of	O
either	O
drug	O
may	O
be	O
more	O
apt	O
to	O
occur	O
.	O
Dose	O
reduction	O
of	O
CRIXIVAN	B-Brand
to	O
9	O
mg	O
every	O
9	O
hours	O
should	O
be	O
considered	O
.	O
Lorazepam	B-Drug
:	O
Coadministration	O
of	O
single	O
doses	O
of	O
eszopiclone	B-Drug
9	O
mg	O
[truncated: 18,319 more rows]
