# Supplementary material for: Comparing general and specialized word embeddings for biomedical named entity recognition
Source: PeerJ Comput Sci. 2021 Feb 18;7:e384. doi: 10.7717/peerj-cs.384 (PMC7959609; doi:10.7717/peerj-cs.384)
Supplement: Supplemental Information 3 — The file “dataset_splitter.py” contains the source code to perform the reductions of the DrugBank training set, proposed in the second experiment. Also, the reduced corpora generated from DrugBank for the training phase have been placed in the folder “DrugBank_reductions”, where the following file nomenclature is used: 1_16 is used for the reduction to 6.25% 1_8 is used for the reduction to 12.5% 1_4 is used for the reduction to 25% 1_2 is used for the reduction to 50% 3_4 is used for the reduction to 75% [file peerj-cs-07-384-s003.zip › Supplemental Data S3/DrugBank_reductions/train_1_4.txt]

haloperidol	B-Drug
;	O
While	O
the	O
effects	O
of	O
chronic	O
phenytoin	B-Drug
or	O
carbamazepine	B-Drug
therapy	O
on	O
the	O
action	O
of	O
MIVACRON	B-Brand
are	O
unknown	O
slightly	O
shorter	O
durations	O
of	O
neuromuscular	O
block	O
may	O
be	O
anticipated	O
and	O
infusion	O
rate	O
requirements	O
may	O
be	O
higher	O
.	O
Although	O
a	O
causal	O
relationship	O
has	O
not	O
been	O
established	O
there	O
have	O
been	O
reports	O
of	O
bleeding	O
and	O
/	O
or	O
prolonged	O
prothrombin	O
time	O
in	O
patients	O
treated	O
with	O
TRENTAL	B-Brand
with	O
and	O
without	O
anticoagulants	B-Group
or	O
platelet	B-Group
aggregation	I-Group
inhibitors	I-Group
.	O
Increasing	O
the	O
indinavir	B-Drug
dose	O
to	O
9	O
mg	O
every	O
9	O
hours	O
does	O
not	O
compensate	O
for	O
the	O
increased	O
indinavir	B-Drug
metabolism	O
due	O
to	O
SUSTIVA	B-Brand
.	O
These	O
effects	O
were	O
not	O
considered	O
clinically	O
important	O
.	O
ROMAZICON	B-Brand
blocks	O
the	O
central	O
effects	O
of	O
benzodiazepines	B-Group
by	O
competitive	O
interaction	O
at	O
the	O
receptor	O
level	O
.	O
Although	O
specific	O
drug	O
or	O
food	O
interactions	O
with	O
mifepristone	B-Drug
have	O
not	O
been	O
studied	O
on	O
the	O
basis	O
of	O
this	O
drug	O
metabolism	O
by	O
CYP	O
9A9	O
it	O
is	O
possible	O
that	O
ketoconazole	B-Drug
itraconazole	B-Drug
erythromycin	B-Drug
and	O
grapefruit	O
juice	O
may	O
inhibit	O
its	O
metabolism	O
(	O
increasing	O
serum	O
levels	O
of	O
mifepristone	B-Drug
)	O
.	O
Usually	O
the	O
dosage	O
of	O
the	O
anticoagulant	B-Group
should	O
be	O
reduced	O
by	O
one	O
-	O
half	O
(	O
depending	O
on	O
the	O
individual	O
case	O
)	O
to	O
maintain	O
the	O
prothrombin	O
time	O
at	O
the	O
desired	O
level	O
to	O
prevent	O
bleeding	O
complications	O
.	O
In	O
general	O
these	O
are	O
drugs	O
that	O
have	O
one	O
or	O
more	O
pharmacologic	O
activities	O
similar	O
to	O
bepridil	B-Drug
hydrochloride	I-Drug
including	O
anti	B-Group
-	O
arrhythmic	I-Group
agents	I-Group
such	O
as	O
quinidine	B-Drug
and	O
procainamide	B-Drug
cardiac	B-Group
glycosides	I-Group
and	O
tricyclic	B-Group
anti	I-Group
-	O
depressants	I-Group
.	O
Ketoconazole	B-Drug
:	O
Sensipar	B-Brand
is	O
metabolized	O
in	O
part	O
by	O
CYP9A9	O
.	O
decreased	O
antithrombin	B-Drug
9	I-Drug
;	O
Since	O
the	O
concomitant	O
administration	O
of	O
warfarin	B-Drug
with	O
amiodarone	B-Drug
increases	O
the	O
prothrombin	O
time	O
by	O
9	O
%	O
after	O
9	O
to	O
9	O
days	O
the	O
dose	O
of	O
the	O
anticoagulant	B-Drug
should	O
be	O
reduced	O
by	O
one	O
-	O
third	O
to	O
one	O
-	O
half	O
and	O
prothrombin	O
times	O
should	O
be	O
monitored	O
closely	O
.	O
structural	O
heart	O
disease	O
is	O
a	O
known	O
risk	O
factor	O
for	O
arrhythmia	O
.	O
The	O
concomitant	O
intake	O
of	O
alcohol	B-Drug
and	O
Acamprosate	B-Drug
does	O
not	O
affect	O
the	O
pharmacokinetics	O
of	O
either	O
alcohol	B-Drug
or	O
acamprosate	B-Drug
.	O
Therefore	O
caution	O
should	O
be	O
exercised	O
when	O
administering	O
TOLECTIN	B-Brand
to	O
patients	O
on	O
anticoagulants	B-Group
.	O
Patients	O
with	O
major	O
psychotic	O
disorders	O
treated	O
with	O
neuroleptics	B-Group
should	O
be	O
treated	O
with	O
dopamine	B-Group
agonists	I-Group
only	O
if	O
the	O
potential	O
benefits	O
outweigh	O
the	O
risks	O
.	O
Population	O
PK	O
analysis	O
with	O
a	O
database	O
of	O
9	O
patients	O
showed	O
that	O
the	O
pharmacokinetics	O
of	O
rivastigmine	B-Drug
were	O
not	O
influenced	O
by	O
commonly	O
prescribed	O
medications	O
such	O
as	O
antacids	B-Group
(	O
n=9	O
)	O
antihypertensives	B-Group
(	O
n=9	O
)	O
calcium	B-Group
channel	I-Group
blockers	I-Group
(	O
n=9	O
)	O
antidiabetics	B-Group
(	O
n=9	O
)	O
nonsteroidal	B-Group
anti	I-Group
-	O
inflammatory	I-Group
drugs	I-Group
(	O
n=9	O
)	O
estrogens	B-Group
(	O
n=9	O
)	O
salicylate	B-Group
analgesics	I-Group
(	O
n=9	O
)	O
antianginals	B-Group
(	O
n=9	O
)	O
and	O
antihistamines	B-Group
(	O
n=9	O
)	O
.	O
Thus	O
when	O
NSAIDs	B-Group
and	O
lithium	B-Drug
are	O
administered	O
concurrently	O
subjects	O
should	O
be	O
observed	O
carefully	O
for	O
signs	O
of	O
lithium	B-Drug
toxicity	O
.	O
Although	O
increased	O
plasma	O
concentrations	O
(	O
AUC	O
9	O
-	O
9	O
hrs	O
)	O
of	O
loratadine	B-Drug
and	O
/	O
or	O
descarboethoxyloratadine	B-Drug
were	O
observed	O
following	O
coadministration	O
of	O
loratadine	B-Drug
with	O
each	O
of	O
these	O
drugs	O
in	O
normal	O
volunteers	O
(	O
n	O
=	O
9	O
in	O
each	O
study	O
)	O
there	O
were	O
no	O
clinically	O
relevant	O
changes	O
in	O
the	O
safety	O
profile	O
of	O
loratadine	B-Drug
as	O
assessed	O
by	O
electrocardiographic	O
parameters	O
clinical	O
laboratory	O
tests	O
vital	O
signs	O
and	O
adverse	O
events	O
.	O
Central	B-Group
nervous	I-Group
system	I-Group
depressant	I-Group
(	O
CNS	O
)	O
drugs	O
including	O
alcohol	B-Drug
antidepressants	B-Group
antihistamines	B-Group
antipsychotics	B-Group
blood	O
pressure	O
medications	O
(	O
reserpine	B-Drug
methyldopa	B-Drug
beta	B-Group
-	O
blockers	I-Group
)	O
motion	O
sickness	O
medications	O
muscle	B-Group
relaxants	I-Group
narcotics	B-Group
sedatives	B-Group
sleeping	O
pills	O
and	O
tranquilizers	B-Group
Tricyclic	B-Group
antidepressants	I-Group
may	O
block	O
the	O
antihypertensive	O
action	O
of	O
guanethidine	B-Drug
and	O
similarly	O
acting	O
compounds	O
.	O
Epirubicin	B-Drug
is	O
extensively	O
metabolized	O
by	O
the	O
liver	O
.	O
-	O
Changes	O
in	O
TBg	O
concentration	O
should	O
be	O
taken	O
into	O
consideration	O
in	O
the	O
interpretation	O
of	O
T9	O
and	O
T9	O
values	O
.	O
The	O
increase	O
of	O
phenobarbital	B-Drug
level	O
however	O
is	O
small	O
(	O
9	O
%	O
)	O
when	O
given	O
with	O
Trileptal	B-Brand
.	O
Diazepam	B-Drug
:	O
The	O
co	O
-	O
administration	O
of	O
Fluvoxamine	B-Drug
Tablets	O
and	O
diazepam	B-Drug
is	O
generally	O
not	O
advisable	O
.	O
In	O
a	O
p9	O
(	O
+	O
/	O
-	O
)	O
mouse	O
carcinogenicity	O
study	O
at	O
doses	O
up	O
to	O
the	O
maximum	O
tolerated	O
dose	O
of	O
9	O
mg	O
/	O
kg	O
/	O
day	O
ribavirin	B-Drug
was	O
not	O
oncogenic	O
.	O
These	O
agents	O
may	O
also	O
prolong	O
the	O
clinically	O
effective	O
duration	O
of	O
action	O
and	O
decrease	O
the	O
average	O
infusion	O
requirement	O
of	O
MIVACRON	B-Brand
by	O
as	O
much	O
as	O
9	O
%	O
to	O
9	O
%	O
.	O
Tacrolimus	B-Drug
:	O
Co	O
-	O
administration	O
of	O
tacrolimus	B-Drug
and	O
bosentan	B-Drug
has	O
not	O
been	O
studied	O
in	O
man	O
.	O
Therefore	O
it	O
would	O
be	O
expected	O
that	O
a	O
dosing	O
schedule	O
of	O
cerivastatin	B-Drug
sodium	I-Drug
given	O
at	O
bedtime	O
and	O
cholestyramine	B-Drug
given	O
before	O
the	O
evening	O
meal	O
would	O
not	O
result	O
in	O
a	O
significant	O
decrease	O
in	O
the	O
clinical	O
effect	O
of	O
cerivastatin	B-Drug
sodium	I-Drug
.	O
Drugs	O
and	O
other	O
substances	O
demonstrated	O
to	O
be	O
CYP	O
9A	O
inhibitors	O
on	O
the	O
basis	O
of	O
clinical	O
studies	O
involving	O
benzodiazepines	B-Group
metabolized	O
similarly	O
to	O
alprazolam	B-Drug
or	O
on	O
the	O
basis	O
of	O
in	O
vitro	O
studies	O
with	O
alprazolam	B-Drug
or	O
other	O
benzodiazepines	B-Group
(	O
caution	O
is	O
recommended	O
during	O
coadministration	O
with	O
alprazolam	B-Drug
)	O
:	O
Available	O
data	O
from	O
clinical	O
studies	O
of	O
benzodiazepines	B-Group
other	O
than	O
alprazolam	B-Drug
suggest	O
a	O
possible	O
drug	O
interaction	O
with	O
alprazolam	B-Drug
for	O
the	O
following	O
:	O
diltiazem	B-Drug
isoniazid	B-Drug
macrolide	B-Group
antibiotics	I-Group
such	O
as	O
erythromycin	B-Drug
and	O
clarithromycin	B-Drug
and	O
grapefruit	O
juice	O
.	O
ASPIRIN	B-Brand
AND	O
OTHER	O
SALICYLATE	B-Group
DRUGS	I-Group
WILL	O
BE	O
ADDITIVE	O
TO	O
DISALCID	B-Brand
AND	O
MAY	O
INCREASE	O
PLASMA	O
CONCENTRATIONS	O
OF	O
SALICYLIC	B-Drug
ACID	I-Drug
TO	O
TOXIC	O
LEVELS	O
.	O
It	O
is	O
recommended	O
not	O
to	O
exceed	O
a	O
single	O
9	O
mg	O
Vardenafil	B-Drug
dose	O
in	O
a	O
9	O
-	O
hour	O
period	O
when	O
used	O
in	O
combination	O
with	O
indinavir	B-Drug
.	O
Antibiotics	B-Group
:	O
No	O
human	O
drug	O
interaction	O
studies	O
with	O
antibiotics	B-Group
were	O
conducted	O
.	O
Potassium	B-Drug
Supplements	O
and	O
Potassium	B-Group
-	O
Sparing	I-Group
Diuretics	I-Group
:	O
Fosinopril	B-Drug
sodium	I-Drug
can	O
attenuate	O
potassium	O
loss	O
caused	O
by	O
thiazide	B-Group
diuretics	I-Group
.	O
In	O
humans	O
carmustine	B-Drug
etoposide	B-Drug
and	O
cisplatin	B-Drug
do	O
not	O
affect	O
the	O
pharmacokinetics	O
of	O
ondansetron	B-Drug
.	O
Acetazolamide	B-Drug
reduces	O
urinary	O
excretion	O
of	O
quinidine	B-Drug
and	O
may	O
enhance	O
its	O
effect	O
.	O
Naproxen	B-Drug
may	O
interfere	O
with	O
some	O
urinary	O
assays	O
of	O
9	O
-	O
hydroxy	O
indoleacetic	O
acid	O
(	O
9HIAA	O
)	O
.	O
Drug	O
/	O
LaboratoryTest	O
Interactions	O
Dactinomycin	B-Drug
may	O
interfere	O
with	O
bioassay	O
procedures	O
for	O
the	O
determination	O
of	O
antibacterial	B-Group
drug	I-Group
levels	O
.	O
Other	O
Drug	O
Interactions	O
Oral	O
Contraceptives	B-Group
Keppra	B-Brand
(	O
9	O
mg	O
twice	O
daily	O
)	O
did	O
not	O
influence	O
the	O
pharmacokinetics	O
of	O
an	O
oral	O
contraceptive	B-Group
containing	O
9	O
mg	O
ethinyl	B-Drug
estradiol	I-Drug
and	O
9	O
mg	O
levonorgestrel	B-Drug
or	O
of	O
the	O
luteinizing	O
hormone	O
and	O
progesterone	O
levels	O
indicating	O
that	O
impairment	O
of	O
contraceptive	O
efficacy	O
is	O
unlikely	O
.	O
Ethanol	B-Drug
:	O
Clinical	O
evidence	O
has	O
shown	O
that	O
etretinate	B-Drug
can	O
be	O
formed	O
with	O
concurrent	O
ingestion	O
of	O
acitretin	B-Drug
and	O
ethanol	B-Drug
.	O
Concomitant	O
use	O
of	O
tricyclic	B-Group
antidepressants	I-Group
with	O
drugs	O
that	O
can	O
inhibit	O
cytochrome	O
P9	O
9D9	O
may	O
require	O
lower	O
doses	O
than	O
usually	O
prescribed	O
for	O
either	O
the	O
tricyclic	B-Group
antidepressant	I-Group
or	O
the	O
other	O
drug	O
.	O
Antidiabetic	B-Group
drug	I-Group
requirements	O
(	O
i.e.	O
insulin	B-Drug
)	O
may	O
be	O
altered	O
.	O
.	O
In	O
addition	O
new	O
cases	O
of	O
diabetes	O
have	O
been	O
diagnosed	O
during	O
retinoid	B-Group
therapy	O
including	O
diabetic	O
ketoacidosis	O
.	O
Since	O
there	O
have	O
been	O
conflicting	O
results	O
regarding	O
the	O
effect	O
of	O
digoxin	B-Drug
levels	O
it	O
is	O
recommended	O
that	O
digoxin	B-Drug
levels	O
be	O
monitored	O
when	O
initiating	O
adjusting	O
and	O
discontinuing	O
diltiazem	B-Drug
hydrochloride	I-Drug
therapy	O
to	O
avoid	O
possible	O
over	O
-	O
or	O
under	O
-	O
digitalization	O
.	O
Since	O
drowsiness	O
may	O
occur	O
with	O
use	O
of	O
this	O
drug	O
patients	O
should	O
be	O
warned	O
of	O
this	O
possibility	O
and	O
cautioned	O
against	O
driving	O
a	O
car	O
or	O
operating	O
dangerous	O
machinery	O
while	O
taking	O
Atarax	B-Brand
.	O
It	O
is	O
advisable	O
to	O
check	O
coagulation	O
time	O
within	O
the	O
first	O
few	O
days	O
after	O
the	O
start	O
and	O
discontinuation	O
of	O
cisapride	B-Drug
therapy	O
with	O
an	O
appropriate	O
adjustment	O
of	O
the	O
anticoagulant	B-Group
dose	O
if	O
necessary	O
.	O
The	O
continued	O
need	O
for	O
the	O
other	O
antiarrhythmic	B-Drug
agent	O
should	O
be	O
reviewed	O
after	O
the	O
effects	O
of	O
amiodarone	B-Drug
have	O
been	O
established	O
and	O
discontinuation	O
ordinarily	O
should	O
be	O
attempted	O
.	O
Anti	B-Group
-	O
HIV	I-Group
Reverse	I-Group
Transcriptase	I-Group
Inhibitors	I-Group
Drug	O
interaction	O
studies	O
were	O
performed	O
with	O
azithromycin	B-Drug
and	O
other	O
drugs	O
likely	O
to	O
be	O
co	O
-	O
administered	O
.	O
Urinary	O
alkalinizing	O
agents	O
increase	O
blood	O
levels	O
and	O
decrease	O
excretion	O
of	O
amphetamines	B-Group
.	O
Such	O
patients	O
may	O
be	O
unresponsive	O
to	O
the	O
usual	O
doses	O
of	O
epinephrine	B-Drug
used	O
to	O
treat	O
allergic	O
reaction	O
.	O
When	O
such	O
drugs	O
are	O
withdrawn	O
from	O
a	O
patient	O
receiving	O
MICRONASE	B-Brand
the	O
patient	O
should	O
be	O
observed	O
closely	O
for	O
hypoglycemia	O
.	O
As	O
DIFFERIN	B-Brand
Gel	O
has	O
the	O
potential	O
to	O
produce	O
local	O
irritation	O
in	O
some	O
patients	O
concomitant	O
use	O
of	O
other	O
potentially	O
irritating	O
topical	O
products	O
(	O
medicated	O
or	O
abrasive	O
soaps	O
and	O
cleansers	O
soaps	O
and	O
cosmetics	O
that	O
have	O
a	O
strong	O
drying	O
effect	O
and	O
products	O
with	O
high	O
concentrations	O
of	O
alcohol	O
astringents	O
spices	O
or	O
lime	O
)	O
should	O
be	O
approached	O
with	O
caution	O
.	O
Statistically	O
significant	O
changes	O
in	O
prothrombin	O
and	O
partial	O
thromboplastin	O
times	O
have	O
been	O
reported	O
in	O
normal	O
volunteers	O
.	O
Avoid	O
concomitant	O
use	O
unless	O
necessary	O
to	O
control	O
side	O
effects	O
of	O
amphotericin	B-Drug
B	I-Drug
.	O
Angiomax	B-Brand
does	O
not	O
exhibit	O
binding	O
to	O
plasma	O
proteins	O
(	O
other	O
than	O
thrombin	O
)	O
or	O
red	O
blood	O
cells	O
.	O
The	O
action	O
of	O
the	O
benzodiazepines	B-Group
may	O
be	O
potentiated	O
by	O
anticonvulsants	B-Group
antihistamines	B-Group
alcohol	B-Drug
barbiturates	B-Group
monoamine	B-Group
oxidase	I-Group
inhibitors	I-Group
narcotics	B-Group
phenothiazines	B-Group
psychotropic	B-Group
medications	I-Group
or	O
other	O
drugs	O
that	O
produce	O
CNS	O
depression	O
.	O
Itraconazole	B-Drug
Ketoconazole	B-Drug
Erythromycin	B-Drug
Clarithromycin	B-Drug
Telithromycin	B-Drug
HIV	B-Group
protease	I-Group
inhibitors	I-Group
Nefazodone	B-Drug
Cyclosporine	B-Drug
Large	O
quantities	O
of	O
grapefruit	O
juice	O
(	O
9	O
quart	O
daily	O
)	O
Alcohol	B-Drug
in	O
particular	O
has	O
been	O
found	O
to	O
exhibit	O
additive	O
effects	O
of	O
this	O
variety	O
.	O
valproate	B-Drug
and	O
gabapentin	B-Drug
are	O
not	O
.	O
Therefore	O
fenofibrate	B-Drug
should	O
be	O
taken	O
at	O
least	O
9	O
hour	O
before	O
or	O
9	O
-	O
9	O
hours	O
after	O
a	O
bile	B-Group
acid	I-Group
binding	I-Group
resin	I-Group
to	O
avoid	O
impeding	O
its	O
absorption	O
.	O
Lansoprazole	B-Drug
is	O
metabolized	O
through	O
the	O
cytochrome	O
P9	O
system	O
specifically	O
through	O
the	O
CYP9A	O
and	O
CYP9C9	O
isozymes	O
.	O
Since	O
hydroxyurea	B-Drug
may	O
raise	O
the	O
serum	O
uric	O
acid	O
level	O
dosage	O
adjustment	O
of	O
uricosuric	B-Group
medication	I-Group
may	O
be	O
necessary	O
Free	O
T9	O
and	O
free	O
T9	O
concentrations	O
are	O
unaltered	O
.	O
St	O
.	O
Johns	O
wort	O
(	O
Hypericum	O
perforatum	O
)	O
may	O
decrease	O
SPRYCEL	B-Brand
plasma	O
concentrations	O
unpredictably	O
.	O
Levetiracetam	B-Drug
and	O
its	O
major	O
metabolite	O
at	O
concentrations	O
well	O
above	O
cmax	O
levels	O
achieved	O
within	O
the	O
therapeutic	O
dose	O
range	O
are	O
neither	O
inhibitors	O
of	O
nor	O
high	O
affinity	O
substrates	O
for	O
human	O
liver	O
cytochrome	O
P9	O
isoforms	O
epoxide	O
hydrolase	O
or	O
UDP	O
-	O
glucuronidation	O
enzymes	O
.	O
No	O
in	O
vitro	O
metabolism	O
studies	O
were	O
performed	O
.	O
Close	O
supervision	O
and	O
careful	O
adjustment	O
of	O
the	O
dosage	O
are	O
required	O
when	O
nortriptyline	B-Drug
hydrochloride	I-Drug
is	O
used	O
with	O
other	O
anticholinergic	B-Group
drugs	I-Group
or	O
sympathomimetic	B-Group
drugs	I-Group
.	O
However	O
in	O
vivo	O
drug	O
interaction	O
studies	O
of	O
ketoconazole	B-Drug
with	O
vitamin	B-Group
D	I-Group
have	O
not	O
been	O
investigated	O
.	O
Patients	O
using	O
CYP9A9	O
metabolized	O
statins	B-Group
should	O
have	O
cholesterol	O
levels	O
monitored	O
after	O
TRACLEER	B-Brand
is	O
initiated	O
to	O
see	O
whether	O
the	O
statin	B-Group
dose	O
needs	O
adjustment	O
.	O
Phosphate	O
-	O
Binding	O
Agents	O
:	O
Since	O
vitamin	B-Group
D	I-Group
also	O
has	O
an	O
effect	O
on	O
phosphate	O
transport	O
in	O
the	O
intestine	O
kidneys	O
and	O
bones	O
the	O
dosage	O
of	O
phosphate	O
-	O
binding	O
agents	O
must	O
be	O
adjusted	O
in	O
accordance	O
with	O
the	O
serum	O
phosphate	O
concentration	O
.	O
Therefore	O
when	O
heparin	B-Drug
sodium	I-Drug
is	O
given	O
with	O
dicumarol	B-Drug
or	O
warfarin	B-Drug
sodium	I-Drug
a	O
period	O
of	O
at	O
least	O
9	O
hours	O
after	O
the	O
last	O
intravenous	O
dose	O
or	O
9	O
hours	O
after	O
the	O
last	O
subcutaneous	O
dose	O
should	O
elapse	O
before	O
blood	O
is	O
drawn	O
if	O
a	O
valid	O
prothrombin	O
time	O
is	O
to	O
be	O
obtained	O
.	O
Cimetidine	B-Drug
:	O
In	O
the	O
presence	O
of	O
cimetidine	B-Drug
at	O
9	O
mg	O
QID	O
(	O
N=9	O
)	O
the	O
mean	O
apparent	O
oral	O
clearance	O
of	O
gabapentin	B-Drug
fell	O
by	O
9	O
%	O
and	O
creatinine	O
clearance	O
fell	O
by	O
9	O
%	O
.	O
Other	O
:	O
Instances	O
of	O
rash	O
pruritus	O
ankle	O
edema	O
excessive	O
perspiration	O
weight	O
gain	O
nasal	O
congestion	O
.	O
Drugs	O
That	O
Induce	O
CYP9A9	O
(	O
Rifampicin	B-Drug
)	O
Racemic	O
zopiclone	B-Drug
exposure	O
was	O
decreased	O
9	O
%	O
by	O
concomitant	O
useof	O
rifampicin	B-Drug
a	O
potent	O
inducer	O
of	O
CYP9A9	O
.	O
There	O
were	O
transient	O
increases	O
in	O
liver	O
ALT	O
and	O
AST	O
when	O
CANCIDAS	B-Brand
and	O
cyclosporine	B-Drug
were	O
co	O
-	O
administered	O
.	O
In	O
addition	O
certain	O
drugs	O
inhibit	O
the	O
activity	O
of	O
this	O
isozyme	O
and	O
make	O
normal	O
metabolizers	O
resemble	O
p.o	O
.	O
Therefore	O
if	O
theophylline	B-Drug
is	O
co	O
-	O
administered	O
with	O
fluvoxamine	B-Drug
maleate	I-Drug
its	O
dose	O
should	O
be	O
reduced	O
to	O
one	O
third	O
of	O
the	O
usual	O
daily	O
maintenance	O
dose	O
and	O
plasma	O
concentrations	O
of	O
theophylline	B-Drug
should	O
to	O
monitored	O
.	O
Aprepitant	B-Drug
has	O
been	O
shown	O
to	O
induce	O
the	O
metabolism	O
of	O
S	B-Drug
-	O
warfarin	I-Drug
and	O
tolbutamide	B-Drug
which	O
are	O
metabolized	O
through	O
CYP9C9	O
.	O
Interactions	O
for	O
vitamin	B-Group
D	I-Group
analogues	I-Group
(	O
Vitamin	B-Drug
D9	I-Drug
Vitamin	B-Drug
D9	I-Drug
Calcitriol	B-Drug
and	O
Calcidiol	B-Drug
)	O
:	O
Cholestyramine	B-Drug
:	O
Cholestyramine	B-Drug
has	O
been	O
reported	O
to	O
reduce	O
intestinal	O
absorption	O
of	O
fat	B-Group
soluble	I-Group
vitamins	I-Group
;	O
Beta	B-Group
-	O
Blockers	I-Group
:	O
In	O
controlled	O
clinical	O
studies	O
adrenergic	B-Group
beta	I-Group
-	O
receptor	I-Group
blockers	I-Group
have	O
been	O
frequently	O
administered	O
concomitantly	O
with	O
nicardipine	B-Drug
HCl	I-Drug
.	O
The	O
use	O
of	O
NSAIDs	B-Group
in	O
patients	O
who	O
are	O
receiving	O
ACE	B-Group
inhibitors	I-Group
may	O
potentiate	O
renal	O
disease	O
states	O
.	O
indinavir	B-Drug
concentration	O
Gemfibrozil	B-Drug
:	O
In	O
a	O
pharmacokinetic	O
study	O
concomitant	O
gemfibrozil	B-Drug
administration	O
increased	O
total	O
ezetimibe	B-Drug
concentrations	O
approximately	O
9	O
-	O
fold	O
.	O
Interactions	O
with	O
other	O
drugs	O
metabolized	O
by	O
this	O
enzyme	O
could	O
potentially	O
occur	O
.	O
Since	O
falsely	O
elevated	O
glucose	O
levels	O
have	O
been	O
observed	O
with	O
blood	O
glucose	O
monitoring	O
devices	O
and	O
test	O
strips	O
that	O
use	O
glucose	O
dehydrogenase	O
pyrroloquinolinequinone	O
(	O
GDH	O
PQQ	O
)	O
-	O
based	O
methods	O
GDH	O
[truncated: 22,548 more rows]
