# Supplementary material for: Comparing general and specialized word embeddings for biomedical named entity recognition
Source: PeerJ Comput Sci. 2021 Feb 18;7:e384. doi: 10.7717/peerj-cs.384 (PMC7959609; doi:10.7717/peerj-cs.384)
Supplement: Supplemental Information 4 — To calculate the semantic relationships and Pearson's correlation, the methodology presented in Wang et al. (2018) has been followed, as described in the manuscript in the third experiment. The source code that performs these operations is "semantic_similarity.py". Also, the file "semantic_similarity.xlsx" contains the Pedersen, Hliaoutakis, MayoSRS, and UMNSRS data sets used, one per sheet. Each sheet contains five columns that are described as follows: 1. Term1: First term of each pair of words. 2. Term2: Second term of each pair of words. 3. Physician: Value of the semantic relationship between each pair of words assigned by a human expert. 4. Common Crawl: Cosine distance obtained from the word pair using the word embedding Common Crawl. 5. Pyysalo: Cosine distance obtained from the word pair using the Pyysalo PM + PMC word embedding. In the last row of the "Common Crawl" and "Pyssalo" columns, Pearson's correlation between human values and the embeddings is shown. [file peerj-cs-07-384-s004.zip]

Archive with 2 entries (2 files):
- Supplemental Data S4/semantic_similarity.py
- Supplemental Data S4/semantic_similarity.xlsx
