# Supplementary material for: Comparing general and specialized word embeddings for biomedical named entity recognition
Source: PeerJ Comput Sci. 2021 Feb 18;7:e384. doi: 10.7717/peerj-cs.384 (PMC7959609; doi:10.7717/peerj-cs.384)
Supplement: Supplemental Information 4 — To calculate the semantic relationships and Pearson's correlation, the methodology presented in Wang et al. (2018) has been followed, as described in the manuscript in the third experiment. The source code that performs these operations is "semantic_similarity.py". Also, the file "semantic_similarity.xlsx" contains the Pedersen, Hliaoutakis, MayoSRS, and UMNSRS data sets used, one per sheet. Each sheet contains five columns that are described as follows: 1. Term1: First term of each pair of words. 2. Term2: Second term of each pair of words. 3. Physician: Value of the semantic relationship between each pair of words assigned by a human expert. 4. Common Crawl: Cosine distance obtained from the word pair using the word embedding Common Crawl. 5. Pyysalo: Cosine distance obtained from the word pair using the Pyysalo PM + PMC word embedding. In the last row of the "Common Crawl" and "Pyssalo" columns, Pearson's correlation between human values and the embeddings is shown. [file peerj-cs-07-384-s004.zip › Supplemental Data S4/semantic_similarity.py]

import optparse
import codecs
import mmap
import re
import math
from scipy import spatial, stats
import numpy as np
import optparse
import copy
from scipy import stats
import random
# Install xlrd in Python 3.6 to read excel files using Python 
# pip install xlrd
import xlrd 

optparser = optparse.OptionParser()

# Choosing the input excel with the semantic relations between words from experts
optparser.add_option(
    "-i", "--input", default="semantic_similarity.xlsx",
    help="File with relations"
)

# Number of sheets in the input file
optparser.add_option(
    "-s", "--sheets", default="4",
    type='int', help="Reload the last saved model"
)

# Choosing the word embedding
optparser.add_option(
    "-e", "--embedding", default="common_crawl.txt",
    help="Embedding file location: glove.txt, pyysalo.txt, common_crawl.txt"
)
opts = optparser.parse_args()[0]

# Reading parameters
file_embedding = opts.embedding 
input_file = opts.input
sheets = opts.sheets

# Adding words to the dictionary to be searched
def insertWordToDictionary(diccionario, valor):
    words = valor.split(' ')
    for word in words:
        diccionario[word] = []

# Openning excel file 
wb = xlrd.open_workbook(input_file) 

for sheet_number in range(sheets):
    sheet = wb.sheet_by_index(sheet_number) 

    print('Distances from ' + wb.sheet_names()[sheet_number])
    
    #Vector for first term
    term1 = []
    #Vector for second term
    term2 = []
    #Vector for expert values
    physician_values = []
    #Vector for distances calculated from word embeddings
    distances = []
    #Dictionary of words to be search in word embedding
    words = {}

    #Selecting rows 1 (without heading) to nrows -1 (without total)
    for i in range(1, sheet.nrows - 1):
        value = sheet.cell_value(i, 0)
        term1.append(value)
        insertWordToDictionary(words, value)
        value2 = sheet.cell_value(i, 1)
        term2.append(value2)
        insertWordToDictionary(words, value2)
        value3 = sheet.cell_value(i, 2)
        physician_values.append(float(value3))

    #Loading word embedding
    i = 0
    embedding_length = 0
    for line in codecs.open(file_embedding, 'r', 'utf8'):
        vector = line.split('\t')
        word_emb = vector[0]
        if (i == 0):
            embedding_length = len(vector[1].split(' '))
        if (word_emb in words.keys()):
            vectors = vector[1].split(' ')
            vectors = list(map(float, vectors))
            words[word_emb] = vectors
            i+=1

    #Creating vectors not found in word embedding
    for word in words:
        value = words[word]
        if (len(value) == 0):
            words[word] = np.random.random(embedding_length)

    #Calculating the new cosine distance for each pair of terms
    for i in range(len(term1)):
        term1_vector = term1[i].split(' ')
        term2_vector = term2[i].split(' ')
        if (len(term1_vector) > 1):
            sum = np.zeros(embedding_length)
            for j in range(len(term1_vector)):
                sum += np.array(words[term1_vector[j]])
            sum /= len(term1_vector)
            words[term1[i]] = list(map(float, sum))
        if (len(term2_vector) > 1):
            sum = np.zeros(embedding_length)
            for j in range(len(term2_vector)):
                sum += np.array(words[term2_vector[j]])
            sum /= len(term2_vector)
            words[term2[i]] = list(map(float, sum))


        distance = float(-1) * (spatial.distance.cosine(words[term1[i]], words[term2[i]]) - float(1))
        distances.append(distance)
        #print('{}, {}, {:f}, {:f}'.format(term1[i], term2[i], physician_values[i], distance))
        print('{:f}'.format(distance))

    average_distance = 0
    for distance in distances:
        average_distance += distance
    average_distance /= len(distances)

    print('Average distance: {:f}'.format(average_distance))

    r, p_value = stats.pearsonr(physician_values, distances)

    print('Pearson correlation coefficient: {:f}    P-value: {:f} '.format(r, p_value))
