# Supplementary material for: Comparing general and specialized word embeddings for biomedical named entity recognition
Source: PeerJ Comput Sci. 2021 Feb 18;7:e384. doi: 10.7717/peerj-cs.384 (PMC7959609; doi:10.7717/peerj-cs.384)
Supplement: Supplemental Information 5 — The code for the ELMo, PooledFlair, and Transformer embeddings used in the fourth experiment has been based on the Flair framework. So, it is necessary to install the framework as the official page suggests (https://github.com/flairNLP/flair). The source code is “generate_experiments.py”: When this file is executed, all the code for the experiment is dynamically generated. Six folders will be created, each one for a minibatch size (1,2,4,8,16,32). Inside each of these folders, you will find two more folders, one called "DrugBank" and the other "MedLine." For each of these folders there will be 6 files, which are: - elmo_original.py - elmo_pubmed.py - poolflair_mix.py - poolflair_pubmed.py - transformer_bert.py - transformer_biobert.py When you run each of these files a model will be trained with the settings listed in the manuscript. There are 72 models in total. Note: It is necessary to download the "Supplemental Data S1" and place it in a folder called "data_DNR" next to the file "generate_experiments.py" [file peerj-cs-07-384-s005.zip › Supplemental Data S5/32/MedLine/elmo_pubmed.py]

from flair.data import Corpus
from flair.datasets import ColumnCorpus
from flair.models import SequenceTagger
from flair.trainers import ModelTrainer
from flair.embeddings import TokenEmbeddings, WordEmbeddings, StackedEmbeddings, TransformerWordEmbeddings, FlairEmbeddings, ELMoEmbeddings, PooledFlairEmbeddings

# This is the folder in which train, test and dev files reside
data_folder = "../data_DNR/MedLine/NER"

# Define columns
columns = {0: 'text', 1: 'ner'}

tag_type = 'ner'

# Init a corpus using column format, data folder and the names of the train, dev and test files
corpus: Corpus = ColumnCorpus(data_folder, columns, train_file='train.txt', test_file='test.txt', dev_file='dev.txt')

# Make the tag dictionary from the corpus
tag_dictionary = corpus.make_tag_dictionary(tag_type=tag_type)

embedding_types = [
    ELMoEmbeddings('pubmed')
]

# Initialize embeddings
embeddings: StackedEmbeddings = StackedEmbeddings(embeddings=embedding_types)

# Initialize sequence tagger
tagger: SequenceTagger = SequenceTagger(hidden_size=100,
                                        embeddings=embeddings,
                                        tag_dictionary=tag_dictionary,
                                        tag_type=tag_type,
                                        rnn_type="LSTM",
                                        dropout=0.5,
                                        rnn_layers=1,
                                        use_crf=True)

# Initialize trainer
trainer: ModelTrainer = ModelTrainer(tagger, corpus)

# Start training
trainer.train("./MedLine/elmo_pubmed",
              learning_rate=0.1,
              mini_batch_size=32,
              max_epochs=100,
              embeddings_storage_mode='cpu',
              num_workers=6)
